# Supplementary material for: Single-cell transcriptome of bronchoalveolar lavage fluid reveals sequential change of macrophages during SARS-CoV-2 infection in ferrets
Source: Nat Commun. 2021 Jul 27;12:4567. doi: 10.1038/s41467-021-24807-0 (PMC8316405; doi:10.1038/s41467-021-24807-0)
Supplement: Supplementary file 7 — Supplementary Data 5 [file 41467_2021_24807_MOESM7_ESM.xlsx]

## Sheet: Gene gradient - M1
1	2	3	4
NDUFS6	ITGAV	LYZ	WARS1
AHCY	ANO6	VWA5A	CMPK2
PPP1R14B	PIK3R1	CST3	DDX60
NRP1	PRR14L	VSIR	BRI3
PDLIM1	NLRP3	TP53INP1	IFIH1
LRRC8D	PLXND1	SELP	UBE2L6
STARD3NL	FAM20C	IER5L	IFI44L
TMEM126A	RASA3	AIF1	ISG15
MRPS14	PGAM4	SMPDL3A	IFIT2
GRSF1	STK11	SPP1	ZBP1
FLOT2	MGAT4A	ENO1	RSAD2
DNAJC1	KIAA2026	AP000311.1	IFIT3
ZEB2	SEMA4D	FOS	DDIT3
SERPINB6	TBC1D9	ARPC1B	CCL4
HSDL2	ARHGAP22	TALDO1	GRAMD1A
DCPS	APLP2	RETN	THAP5
IL4I1	CCDC85B	RPS12	BIRC3
HSCB	PYCARD	ATP5ME	CYRIA
GALK1	TIMP1	RPS16	RBP7
MOB3B	CD74	RPS3	HSH2D
PDIA4	AGPAT4	IFI30	LTF
CPT1A	TET2	AC009690.1	PTGS2
PSMC2	CCL23	NDUFA4	ISG20
PARP1	LY86	ATP1B1	IL10
YIPF3	NIBAN1	HSPB1	HBA2
AC011462.1	VCAN	RPLP2	GFI1B
NARS1	FCGR2B	RPS19	USP10
LARS1	RGS14	RPL18A	CTNNBL1
MRPL39	MS4A7	MCUB	PARP12
TOP2B	TLR2	NME2	TAGAP
MAP9	RRBP1	CD14	TPM3
KIFAP3	MACROH2A1	KLF4	CYB5R4
GLDN	NAAA	PPDPF	CHD1
SORBS3	AHNAK	RPS5	PLK1
BACE2	IFI27L2	RPL23A	NFKBIZ
DRAM2	SERPINB10	CD9	IFI44
GPNMB	DBI	PTPRE	OAS1
ATP6V0D2	SEC11C	S100A8	SEMA4A
MSR1	NCF2	EIF3A	FCGR1A
ANPEP	ATP6AP2	ANKRD12	CLEC2D
EPHX1	GNAS	SNRPB	TRIM22
GALNT3	PGD	PTPN2	TMEM154
CMAS	APP	STING1	XPO6
PLTP	HPCAL1	RPL26	ACOD1
CFB	VIM	ACADM	PDE4B
RAB42	CD68	ITGB2	CCRL2
ACO1	S100A6	RPL28	G0S2
ABCC5	MGST3	RPL11	LTB
PPM1H	AP2S1	RPL36A	ARRDC3
AVPI1	HSP90AB1	CTSS	BASP1
CENPC	ACADVL	QPCT	FAS
BDP1	NDUFV2	GPX1	CXCL8
SNRNP200	KRTCAP2	MDFIC	MAFF
CEP135	CANX	HEBP1	CDKN1A
EML4	ANXA1	HSPH1	CALCOCO2
BANK1	PPARG	RPSA	TXN
C19orf38	MAPK13	AC068580.4	SAMD9L
TUBGCP2	NDUFC1	PLBD1	APOBEC3G
C11orf71	CD36	CD81	COX7A1
RNF216	EMP3	DPYSL2	AL590764.2
ZNF326	NDUFS7	SOD1	FYB1
JDP2	TMEM147	F5	GPCPD1
EMILIN2	PIGT	MRPS6	EPSTI1
ARFGAP1	F13A1	CSF3R	GLUL
MPDU1	TIMM13	SORL1	CALR
CYTH1	TKT	SEC14L1	MAMDC2
REV3L	SLC25A3	CLEC4E	CLEC10A
SYAP1	ATP6AP1	CD82	PLOD3
ZFHX3	SLC15A3	PNRC1	AHR
APC	POMP	BTG2	DAPK1
TMEM259	ANP32B	CXCR4	HLA-DMA
GPATCH2	AURKAIP1	LCP1	CTSZ
AC068896.3	COX5A	CCPG1	ADA2
HERC2	HNMT	TOP1	CRISPLD2
ZNF644	ITGB1	BAZ1A	IL1R2
GGA1	SUCLG1	LYN	C1QB
BCL2L11	ACP5	NFKBIA	PSMD1
BIRC6	MAL	GMFG	LIMS1
CTBP2	SGMS1	STK17B	ACOX1
FGD4	AGA	VASP	CTSA
STX4	VAT1	CLEC5A	LIPA
CPOX	GLUD1	TXNIP	FABP4
PPIP5K2	NAA20	H3-5	NME1
GAK	ANXA5	RAB8A	SIGLEC1
SGPL1	CD86	SQSTM1	IL1B
ABR	TIMP2	ZFP36	EHD1
ABCF1	CPVL	AC011511.4	N4BP1
CCDC174	ATP5MPL	LST1	SGK1
ZCCHC7	EIF4A1	ITM2B	ADGRE3
MAP7D3	GUSB	B2M	LY96
TNS3	HLA-DMB	SAT1	PIM1
JMJD4	GLMP	SNX10	SOD2
NSUN2	TGM2	SP100	OAS2
ZFP91	TPP1	FOLR3	ETS2
CHD3	NDUFS8	RGS18	GADD45B
PNKD	LRP1	TMBIM6	RGS2
PHF14	ATP5MC3	PTPN6	ITGA4
AC136616.1	BLVRB	BST2	CHMP4A
AC004593.2	TSPO	CD63	ARID4B
PIP4K2A	CSTB	HP	SKIL
PPCS	FBP1	LGALS1	SPEN
KCNAB2	DAB2	PRDX5	INO80E
IGSF8	LGMN	PTPRC	TNFAIP3
TIPRL	PPT1	IGSF6	RARA
SREK1	SDCBP	RNASE6	PPP1R10
KCNQ1	BLVRA	SEC62	PAK2
DICER1		CD47	TAF12
ARL6IP4		CHMP4B	CNN2
TBC1D2		GABARAP	RTF2
SAMHD1		PLD3	LAPTM4A
ITGA5		FGR	TRIB1
MGST1		FCER1G	KLF10
FAM122A		MNDA	TANK
SAP30		ARPC3	TRBC2
LRRC8C		CORO1A	ETV2
RUFY1		BIN2	TLE3
PBRM1		FAM107B	CTSH
RAB3GAP1		LAPTM5	FNBP4
BAZ1B		DUSP1	ANTXR2
GAPVD1		SERPINA2	DUSP5
TAPT1		HMGB2	IFNGR1
HTATSF1		CHST11	INSIG1
IBTK		EFHD2	RASSF5
FAM102B		FCGRT	SKAP2
SMARCA4		SIGLEC14	IL7R
SRPK1		IPO7	RNF7
FN3KRP		AKR1A1	SH3BGRL3
AC108488.2		PCYOX1	AZIN1
CCDC66		RBM25	WSB1
TM2D3		CYBB	OGA
MAP3K1		GSTO1	YWHAZ
PDLIM4		FUCA1	GTF2B
PTPRA		FGL2	NOTCH2
LRCH1		DDIT4	JAML
IL27RA		NUDT4B	HCK
CHCHD7		METTL9	DDX3X
TRABD		ARRDC4	MAP2K3
MRPL24		ALOX5AP	GRK2
ATP13A3		RASSF2	PMP22
EDEM1		MAN2B1	CTSB
ZNF24		EZR	DPP7
AEBP2		MYL12B	SPNS1
SUPT16H		ANP32A	PRXL2A
MCM3AP		CCNL1	NNT
VAV3		LSP1	GALNT7
DNAJC4		PPIC	ENDOG
PSMD5		NAP1L1	ZNF37A
PSMD11		PREX1	IDH2
UBAP2		BCL2A1	SLK
TPK1		PLA2G7	RAB1A
NEMF		BTG1	NOP58
TTYH3		DPH7	TPD52
TRPM7		CLECL1	GPR155
CERS5		MFNG	ADAM15
MPHOSPH10		ATP5IF1	SDHAF4
WDR74		RNASE4	PLSCR1
CORO7-PAM16		RPL10A	RAP1A
HNRNPAB		CLEC4D	WAPL
PHC2		RSRC2	HCLS1
TMEM131		ARHGDIB	ATG101
USP48		TSC22D3	FNIP2
COPB2		TREM1	FCGR3B
PCM1		IL17RA	MMP12
POLR2G		TMEM150B	PLBD2
C18orf21		THBS1	SHTN1
SF3B3		AUH	UACA
RTN4		IVNS1ABP	COL12A1
TTC7A		LAP3	PLPP2
MRPS30		LRPAP1	MME
SCFD1		RNF144B	PTPRCAP
ARRDC1		CCDC88A	CD3G
NSRP1		CXCL14	CD3E
MAK16		HEXB	LHX2
FRA10AC1		EIF5B	KDR
L3HYPDH		SEH1L	HERC1
HARS1		CAPN2	RAB11A
DCTN1		RPL13A	CCL5
POLR2B		BZW2	APOE
GFM1		S100A9	HYI
GTF2F1		EEF2
KRT10		PAXX
EED		JUN
YEATS4		CLDN1
TTLL12		IL18
RFC2		LMO2
TBRG4		H2AC18
CEBPZ		GOLGA4
VPS16		RPL12
UBAC2		RPS8
LSM8		TMEM106C
BNIP2		TPT1
ETHE1		PSMD7
USE1		RGCC
PPFIA1		CCT4
PRMT2		PHB
MBNL1		CCR2
VAPB		DOK2
MTIF3		RPL17
PUS1		RPS11
CBX5		PSMA7
PLXNB2		DUSP6
AL121900.1		GOLGB1
NOC3L		RPS18
MRC1		SLC11A1
PNKP		RPL8
FAM76A		CD44
OXLD1		HPRT1
WDR13		HMOX1
SHPRH		AKAP9
NKAPD1		EIF3C
PHF10		RIN2
DIPK2A		NDUFA12
STIM2		RPS25
NPEPPS		RPS27A
ABCE1		AC010323.1
IRAK4		ID2
CHD6		IRF2BP2
CPSF1		ZFP36L2
DDX1		RPL27
TCERG1		UCP2
ATP13A2		HSP90B1
ARPC5L		TRAPPC5
CRNKL1		RPL34
SLC35C2		FLNA
GLYR1		RPS10
APOL2		SON
AL592183.1		TNFSF13
NSMCE2		BRD2
ARIH2
UBE2D1
MCRS1
HK2
ST3GAL5
POGLUT1
SLAMF9
SLC16A7
PCBP2
ZNF511
PRDX6
ABI3
TBC1D17
LLPH
C2CD5
SUN1
RRP1B
PPAN-P2RY11
MAP4K1
ZNHIT6
DHX9
MATK
RERE
LRRC8A
CHIT1
KAT6B
BATF3
S100P
LMNA
S100A4
ITGAM
ADD3
BPI
CRCP
CKAP4
FAM114A2
CDC14A
TM7SF3
HSD17B11
ST6GALNAC4
CAMK1
RPUSD1
CCDC15
AL355916.3
AOAH
WASHC2C
MAT2B
AC093525.1
HTRA2
PDLIM5
NRP2
CD38
ID3
ZNF106
SCPEP1
SPATS2
SLC30A4
ESRP1
PPARD
LIMCH1
TTLL7
ACYP2
HADH
ACOT9
ERAP2
TUBB
RHOQ
RASGRP3
STX2
B4GALT6
PDGFA
EHD4
NAGK
ARPIN
COMTD1
EPS8
SLC25A16
LTA4H
GNG11
GPR83
FAM167A
Z84488.2
SLC35F2
MGLL
RANGRF
TCF4
MPST
GBP6
CHMP2B
LPCAT2
CCL8
DOCK10
OSBPL9
MDM2
FAM13B
NRROS
TEC
HACD1
SLC25A33
LMNB1
SRP19
GBP1
PAFAH1B3
TSPAN8
DNAJC19
EEF1AKMT1
PIP4P2
COMMD1
SDHA
PTGR1
ATF5
ALG3
PRMT1
SEPHS1
NASP
SAMM50
NUDT15
RASSF4
KNOP1
MRPL22
C15orf61
RCL1
LXN
AKR1B1
NUDT14
MANEA
CCDC58
RIDA
SLC12A4
LPXN
URI1
DECR1
SIGIRR
COPRS
RNASEH2B
TSR1
ZNF428
VARS1
SLC17A9
FBXL6
BAD
PFDN4
PUDP
APPL1
PMPCA
CFAP298
TWISTNB
EIF2A
MYC
DYNC1I2
PARK7
PARL
MRPL58
DHX30
GMPS
SNAPC2
RPS6KA4
NLRP1
HEATR5A
IMP4
ACADS
ISOC1
BRCA2
ALDH16A1
MRPL35
TIFAB
TK2
PUM3
NAPSA
NDUFA9
WDR43
SLC25A46
HEATR1
NUP93
LSM6
IGFBP7
PSMG2
MRPS16
PHF20
RPIA
ACTR10
SRA1
DNAJC7
DENND1C
TRAPPC3
AC011005.1
GSDMD
TSPAN17
EIF4G3
TOLLIP
NBN
SAP30BP
TAF11
DGAT1
TM9SF4
SEPTIN6
SRPK2
CIB1
UBL7
NAGLU
ZFAND2A
CD40
SERPING1
SMC2
FBXO6
CSNK2A2
SP140
ANXA7
VAMP5
HBQ1
DENND6A
CALM3
MFSD11
FES
ITGB1BP1
TPMT
COMMD5
CHCHD1
YIF1A
BAX
STARD13
YBX3
SLC7A8
PPAT
VRK2
NANS
MTHFD1L
ABHD3
CDK5
C1orf53
ENOPH1
MRPL19
DOCK1
TRIO
GAS2L1
OGFOD3
SNX8
PPA2
BABAM1
AIMP2
ADH5
DCHS1
BCAR3
MTREX
XRCC5
EMG1
CBR3
USP36
VPS35
GNPTG
CRYL1
PRKAR2B
SDC4
USP14
PMPCB
GALNT12
MAP1S
SMN2
MRPS5
SMIM26
CRACR2B
ZNF780A
METTL22
TRMT61A
NAGPA
CISD1
HDGFL3
DUSP10
TMEM126B
UTP14A
FBXO10
RXYLT1
EXOSC7
DNPEP
MPND
ZNF358
TMEM184C
NCBP2
PBDC1
MRPS21
RAP1GDS1
NGLY1
FEZ2
STAU1
GPATCH11
PFKP
MRPS23
SEC11A
EDEM2
TWF1
SYNE1
PHTF2
INO80B-WBP1
PACS2
EPB41L3
RARS1
PDHA1
GRHPR
SLC10A3
WBP1
SGPP1
MRPS10
SLC46A3
TGFBI
NUP37
BTK
AKAP1
COPS3
AL138752.2
FN1
RUVBL1
MRPL46
SCARB2
ARHGEF6
NCEH1
TRAK1
TMEM205
ARFGAP3
UBR5
MLX
ABHD14B
UBE2Q2
TMEM120A
M6PR
HSF1
MMUT
ABCF2
IVD
C16orf87
YIF1B
UBE2F-SCLY
PDZD11
CLASP2
ARL6IP5
TMEM43
LRP3
STEAP3
BTBD6
MRPS34
WDR34
DOCK4
IL1R1
SUMF1
DAG1
ZNF277
FH
MAGED2
TSTA3
FBXW8
PRKACB
SNX7
PARP3
PAK1IP1
PPID
ZDHHC24
TREX1
CRYBG3
C12orf45
TSFM
MRAS
TYW1
SLC25A39
SRC
OSGEP
WDR36
STX8
HIBADH
LPCAT3
ATIC
ESD
PCK2
OPA1
MCTS2P
PAQR4
SRFBP1
MRPS28
EEF1E1-BLOC1S5
FKBP4
NUFIP1
ATP2B4
EXOSC5
MTERF3
UROD
DCTN3
PTGFRN
CINP
MRPS9
DDHD1
AIFM2
P4HA2
IFT27
SERPINF1
PCNA
SNX4
FARSB
NPC1
MRPL9
SHARPIN
RDX
NAA15
EBNA1BP2
NAGA
CERS6
HYOU1
TM9SF3
SREBF1
RCN2
CKB
GLB1
AKAP11
EXOC3
TNPO1
CPT1B
SNRPC
PGAP6
RREB1
TXN2
PDE8A
MESD
EIF4G1
FBXW5
XPOT
CRELD2
AP1B1
SLC39A14
INPP5B
TFB2M
LRRCC1
PDIA6
BRIX1
PCYT2
CHCHD5
WDFY3
GMPPA
MTMR6
ECPAS
BMT2
MRPL44
DMXL2
CZIB
LYAR
MYO5A
PIEZO1
COPS2
EXOC7
QARS1
CETN3
AARSD1
NIPSNAP2
AC084337.2
FNDC3A
UFL1
DHCR24
ARFGEF2
TMED7
TRIM4
SLC52A2
TM6SF1
AFG3L2
SLC25A38
MRPS22
NIPA2
ACTL6A
CCDC124
MFSD6
DLST
OGFR
DDX27
GTF2H5
SSBP1
UBA5
AARS1
METTL26
USO1
SUCLA2
SPTLC2
SF3B4
SNRNP25
OGDH
MLLT10
RCC2
FBXO15
TFEB
USP4
LENG1
HLA-DRB1
SF3A3
CCS
DPP8
VPS72
ZDHHC6
KLC1
CCDC25
HAX1
MRPL40
ACBD6
ILKAP
MAPKAP1
TIMM44
LEO1
GTPBP4
PRKX
SSR3
AP3B1
DNAJC25-GNG10
GNPTAB
HADHA
ATE1
SSRP1
CUL7
TGS1
PRELID2
L3MBTL2
VAC14
PADI2
TIMM50
CCDC22
UTP23
WASHC4
VIRMA
FOPNL
BCL2L12
CLNS1A
FAM53B
TRPM4
LONP1
NOL8
GOLT1B
SETD3
AL049844.3
G6PC3
ZMPSTE24
MAP4K4
DHRS1
PTPN11
MRPL3
DHX29
TXNDC15
PDS5A
PAM16
IMMT
FBXO22
TIGAR
DNAJB12
RSL24D1
PPP4R3B
ZMYND8
TMEM159
SEC31A
TLK2
SCO1
TEP1
SRPRB
GNPNAT1
OSBPL11
RHOT1
AK6
PES1
TARS1
CWC27
MRPL1
CDK5RAP3
ITFG1
WDR61
SMG9
SOCS6
DHPS
METAP2
SEMA3C
GARS1
RGS10
ATG4C
