# Supplementary material for: Single-cell transcriptome of bronchoalveolar lavage fluid reveals sequential change of macrophages during SARS-CoV-2 infection in ferrets
Source: Nat Commun. 2021 Jul 27;12:4567. doi: 10.1038/s41467-021-24807-0 (PMC8316405; doi:10.1038/s41467-021-24807-0)
Supplement: Supplementary file 8 — Supplementary Data 6 [file 41467_2021_24807_MOESM8_ESM.xlsx]

## Sheet: Gene gradient - M2
1	2	3	4
TSPAN8	VIM	RPS8	NDRG2
RESF1	S100A6	RPL26	STAB1
ITGAM	TIMP1	SERPINA2	COLEC12
FCGR2B	CAPG	SERPINE2	C1QB
VCAN	EMP3	DNMT1	GNLY
FGL2	LAPTM5	MAL	TRAV5
LYZ	SMPDL3A	DUSP1	C1orf226
NCF2	METRNL	F13A1	C1QC
IL1R1	NFKBIA	BTG2	CD70
CORO1A	B2M	ZSWIM6	SULT1B1
LMO2	RPS27L	AHCTF1	KDR
PTPRC	CD81	CLDN1	PEMT
ATP2B1	CAPNS1	GADD45G	SCD
S100A4	LGALS1	TXNIP	MAN1A1
IL4I1	MGST3	HNMT	DUSP5
RBPJ	ANXA1	CHPT1	HYI
AC011511.4	YWHAH	MRC1	FAM3C
FGR	GLUD1	GPCPD1	CD68
SLAMF9	LMNA	RETN	POLE4
GLIPR1	ANXA5	ALOX5AP	CTSA
VMP1	TKT	CD36	NDUFC2
ODC1	PSME2	DAB2	PNPLA6
CHST11	FCGR3B	LST1	FAM107B
PSMB9	PLTP	QPCT	COL12A1
COX7A1	LY86	F5	PLPP2
TIFAB	CLEC5A	CPVL	SDC2
CLEC4D	IER5L	JUN	NDRG3
CLEC2D	FN1	RIN2	MARCO
NTAN1	AL590764.2	SPP1	ITM2C
RGS10	CKB	NAP1L1	NOTUM
ANXA6	CDKN1A	GLDN	LHX2
PLXNB2	BATF3	CRYBG3	GPC3
AGPAT4	H2AC18	SH2D1A	SPATA18
TCF4	SNX10	NYNRIN	ADIPOQ
ANTXR2	ALAS1	CCDC34	MME
CLEC4E	APOL2	MFHAS1	CFHR5
PADI2	MDM2	SLC24A2	ADGRL4
PLEK	SOD2	SYNE2	EPHX2
CLEC7A	OAS1	LRIG1	LAMA3
TNFRSF14	GSDMD	SORT1	GNAI1
CMPK2	SDC4	SDC3	TGFB2
IFI44	SAMHD1	SLC25A13	SSPN
SAMD9L	IFIT2	UACA	DNASE1L1
TRIM22	DDX60	ARHGAP29	MMP12
MALT1	GBP1	RAI14	CDKN2A
HK1	ISG15	MSR1	ADGRL2
TMEM150B		ENPP1
SP100		TNIK
UPP1		APP
EPSTI1		NPL
MNDA		CDC42EP3
SGMS1		FABP4
AHNAK		TMEM92
YBX3		PDK4
S100A8		KIAA0319
ID2		CPO
MATK		NID2
PLEKHO1		GLCCI1
CSF3R		LRP6
CKAP4		ADK
PRKX		DDHD1
CCL23		EGFR
IDH2		CTSF
		TGFBR3
		CCL24
		WDR72
		SLC25A33
		RND3
		ARNTL2
		PDGFC
		ADIPOR2
		DST
		SAT1
		SCP2
		CLEC10A
		PPARG
		LIPA
		PPT1
		PLA2G15
		CFP
		CD302
		ETV2
		LPL
		ALCAM
		LIMA1
		GRN
		ARRDC4
		ITGB5
		TNFRSF21
		HP
		TCF7L2
