# Supplementary material for: Single-cell transcriptome of bronchoalveolar lavage fluid reveals sequential change of macrophages during SARS-CoV-2 infection in ferrets
Source: Nat Commun. 2021 Jul 27;12:4567. doi: 10.1038/s41467-021-24807-0 (PMC8316405; doi:10.1038/s41467-021-24807-0)
Supplement: Supplementary file 9 — Supplementary Data 7 [file 41467_2021_24807_MOESM9_ESM.xlsx]

## Sheet: Dexa suppression DEG rank
Gene	Rank (Log Fold Change of DEG (Negatove control/Dexamethasone-treated group))
AC008763.3	-9.2211
CCL7	-9.12612
MMP12	-8.84115
TM4SF19-DYNLT2B	-8.61073
SPP1	-8.49408
MMP1	-8.15116
AC090527.2	-7.86331
TNC	-7.81798
CCL1	-7.74319
CRABP2	-7.69892
SLC51B	-7.46196
NDP	-7.40734
FN1	-7.22775
DCSTAMP	-7.10296
MYBPH	-6.94758
IL1RN	-6.93762
CD1B	-6.88506
CXCL8	-6.85241
SLAMF9	-6.57262
CD1E	-6.44019
C22orf42	-6.42564
CHI3L1	-6.418
FLT1	-6.36694
TAFA3	-6.27419
TACSTD2	-6.21418
MT1H	-6.1958
OCSTAMP	-6.16753
CLEC5A	-6.11451
INHBA	-6.07038
MMP7	-6.06669
SCG5	-6.0268
HSD11B1	-6.02075
F3	-5.99393
DKK2	-5.8772
CLDN1	-5.85817
AC010531.1	-5.817
CLEC6A	-5.79123
MMP9	-5.72797
IL1B	-5.60974
SLC28A3	-5.58063
ECSCR	-5.54258
CCND1	-5.41496
SERPINE1	-5.40978
CST6	-5.40797
HCAR3	-5.3899
ALDH1A2	-5.3644
CLCNKA	-5.30661
IL1A	-5.28921
LGALS2	-5.27689
PAQR5	-5.23832
COL22A1	-5.20409
SPOCD1	-5.18406
TRIM54	-5.13762
DAPL1	-5.12523
IL4	-5.10132
HCAR2	-5.08291
PLEK2	-5.00875
GAL	-4.98724
TM4SF19	-4.9699
AL162417.1	-4.96338
STEAP1	-4.92353
SLC12A8	-4.90975
MEIKIN	-4.90747
COL11A2	-4.90343
MMP10	-4.89424
GJB2	-4.86595
ACOX2	-4.86265
TNFAIP6	-4.85792
VIT	-4.83856
TIE1	-4.80579
AC087289.3	-4.80352
GXYLT2	-4.7983
AL353579.1	-4.78261
FER1L6	-4.77466
CYP27B1	-4.75425
S100A16	-4.74554
CSF1	-4.70691
CA12	-4.67223
RGCC	-4.65414
SLC1A2	-4.64459
SCD	-4.61172
AQP9	-4.60617
IL36B	-4.59373
ADRA2B	-4.53806
GPC3	-4.49989
EGLN3	-4.49128
C15orf48	-4.46186
REN	-4.41811
TNFSF15	-4.3975
EDN1	-4.39598
GPC4	-4.36787
EGR2	-4.36394
C7orf57	-4.36332
APLN	-4.32281
PARM1	-4.30843
CTXN1	-4.29666
CD200R1L	-4.28275
GREM1	-4.27989
CCL3L3	-4.26667
DUSP13	-4.25989
TGM3	-4.21577
IL6	-4.21304
NDRG2	-4.16943
KCNA10	-4.16297
TREM1	-4.15675
ENTHD1	-4.1448
ENPP3	-4.13076
MYOZ1	-4.11415
SHROOM4	-4.11368
SLC7A11	-4.10067
CCL3	-4.09425
COL1A1	-4.0825
NES	-4.06708
MSC	-4.05618
FADS2	-4.04016
AL121758.1	-4.0368
NPR1	-4.03274
G0S2	-4.01565
SLC30A3	-4.01155
CXCL5	-3.98985
PHLDA3	-3.97379
MSANTD3-TMEFF1	-3.96752
STAC2	-3.96033
CCL22	-3.95938
RAI14	-3.95051
ATF3	-3.94583
HBEGF	-3.91477
GEM	-3.8862
RHBDF1	-3.83371
METTL7B	-3.83371
CXCL6	-3.83005
MS4A2	-3.82465
MAOB	-3.80506
FBP1	-3.79251
GALNT12	-3.78699
CTTN	-3.78315
SPARC	-3.77622
PTGES	-3.7692
PCDHGC3	-3.74644
LAMB3	-3.74378
ETNK2	-3.74205
KCNN4	-3.73986
NCS1	-3.72439
CD1C	-3.71139
SLAMF7	-3.68557
FAIM2	-3.66589
FCER1A	-3.63838
TAGLN3	-3.62096
AC084337.2	-3.61921
RTN4RL2	-3.60108
RAP1GAP	-3.57601
MREG	-3.56681
ITGA7	-3.54278
AL713999.1	-3.52193
TGM2	-3.49984
ZBTB7C	-3.49869
MT1G	-3.49139
LPL	-3.48002
CD1A	-3.47209
FCN1	-3.46572
FCAR	-3.46533
MYO1B	-3.4515
GRPR	-3.45102
FADS1	-3.44218
ZNF683	-3.43948
EREG	-3.43595
DOCK3	-3.41954
C3	-3.41431
CD83	-3.40895
AP1M2	-3.36459
MRC2	-3.36411
ALAS2	-3.36393
TNFSF14	-3.36282
CCL19	-3.36241
RGS16	-3.34638
CCL4L2	-3.3458
COL6A1	-3.32343
MOGAT1	-3.32212
UCHL1	-3.29907
AP000812.4	-3.29354
AK4	-3.28503
PHLDA2	-3.27965
NRIP3	-3.25168
FA2H	-3.23556
MGST1	-3.23493
RUFY4	-3.20821
USP2	-3.1818
ARAP3	-3.16665
LIM2	-3.16235
CARMIL3	-3.16216
SLC6A12	-3.15441
FAM124A	-3.1508
LDLR	-3.14975
PDLIM7	-3.14693
TMEM130	-3.14372
KRT79	-3.14344
SEMA7A	-3.12098
SRPX2	-3.11863
FANCE	-3.1147
CXCL1	-3.11417
PRAME	-3.11272
DIXDC1	-3.10487
CAVIN3	-3.09442
TUBAL3	-3.0903
PDLIM4	-3.07048
PRRX2	-3.06647
PLVAP	-3.06607
CCL2	-3.05207
GPAT3	-3.04466
TIMP3	-3.03183
CCL24	-3.03145
CAVIN1	-3.02911
EPOP	-3.02867
JAKMIP2	-3.02317
GIPC3	-3.00226
DSP	-2.99107
PTX3	-2.98405
TCN1	-2.97079
CTNNAL1	-2.96929
NOTCH3	-2.96425
BAALC	-2.95973
FSCN1	-2.95759
CLEC4C	-2.95754
DLX3	-2.9489
ADAM12	-2.94562
Z83844.2	-2.93759
FAM135B	-2.93697
IQGAP3	-2.93494
GCSAML	-2.9312
TLN2	-2.93063
LTBP2	-2.92432
EMILIN1	-2.92094
XCL2	-2.91652
XCL1	-2.90744
RHO	-2.90452
INSIG1	-2.90044
FXYD2	-2.89855
TNNT1	-2.8954
ACOT7	-2.88782
MSMO1	-2.88588
TMEM52	-2.8855
TNIP3	-2.8679
SPHK1	-2.86534
MAFF	-2.85307
PDE6H	-2.85188
CKAP4	-2.845
ZNF804A	-2.84006
CNIH3	-2.83106
ASAP2	-2.82277
CA2	-2.82241
PROC	-2.81165
C2orf92	-2.79494
CD109	-2.7892
CHIT1	-2.7885
STARD4	-2.78136
CAPN11	-2.77848
TNFRSF9	-2.77428
HSD17B6	-2.76176
FABP5	-2.75785
CPE	-2.75068
MATK	-2.74992
MYL9	-2.74711
DHCR7	-2.74078
XIRP1	-2.73384
GPR84	-2.73065
CSPG4	-2.73016
CD82	-2.72268
RRAD	-2.72169
ARMCX5-GPRASP2	-2.71007
CD226	-2.70927
DUSP6	-2.69911
SPRY2	-2.69605
PLAUR	-2.69567
CSF2	-2.68185
CYTL1	-2.68037
PRXL2A	-2.679
SQLE	-2.66936
ATP1B4	-2.66808
ORM1	-2.66406
DDIAS	-2.66186
HSPB7	-2.65776
FCGR1A	-2.65262
HDC	-2.64605
ARHGAP20	-2.64092
DHCR24	-2.62963
PTPRS	-2.62081
MAP1A	-2.61725
TEAD3	-2.61424
GLB1L2	-2.60837
FASN	-2.60808
GPAT2	-2.60492
IL13	-2.59283
MMP13	-2.59185
SLC39A8	-2.5826
MICALL2	-2.57823
MARCKSL1	-2.57283
OR6N1	-2.56784
RNF128	-2.56695
MT1F	-2.56053
CFAP161	-2.54669
DIRAS2	-2.546
CDA	-2.53998
S100A2	-2.53881
TNFRSF12A	-2.53868
SLITRK4	-2.53833
SORBS1	-2.53493
CLEC4F	-2.52453
ITGA3	-2.51895
GPD1	-2.51749
PTPN13	-2.5115
CLEC4D	-2.50116
GATA2	-2.48687
IGFBP6	-2.48424
TRPA1	-2.48338
DYNLT2B	-2.48216
METTL1	-2.47717
LOXHD1	-2.47548
HOMER1	-2.46629
CFAP58	-2.46293
GSTT2B	-2.46064
MFSD12	-2.4593
CCL4	-2.4533
WARS1	-2.44376
INSM1	-2.43982
ACAT2	-2.43784
PLA1A	-2.43168
TNF	-2.42773
BCL2A1	-2.4223
CCR3	-2.42153
CLU	-2.42078
NECTIN4	-2.41958
FAM131B	-2.40437
RASAL2	-2.40006
AOX1	-2.38937
DNAJB5	-2.38457
SPINT1	-2.37869
TMEM217	-2.37763
HK2	-2.36404
AMZ1	-2.3605
SLC43A3	-2.35402
ADGRE3	-2.35106
EFR3B	-2.33363
ZNF366	-2.32687
SDC2	-2.32038
TFPI2	-2.31976
MSANTD3	-2.30907
RAC2	-2.30814
AL157935.2	-2.30708
SLC22A4	-2.30688
TRAF1	-2.30508
ASPHD1	-2.30355
FGFRL1	-2.29812
SEZ6L2	-2.29629
ENO2	-2.27304
SYNPO	-2.27076
TSPAN7	-2.26827
COBL	-2.26756
GP1BA	-2.26425
SPON2	-2.26351
FOSL1	-2.25953
CDK14	-2.2557
SLC1A4	-2.25547
ITGA1	-2.24809
SLC16A2	-2.2475
SLC20A1	-2.2467
HSPG2	-2.24519
ST6GALNAC4	-2.22893
SLC2A6	-2.22381
CYP51A1	-2.22339
ADGRE2	-2.21993
GPR68	-2.21962
SLC2A3	-2.21934
E2F1	-2.21824
FCGR1B	-2.21614
CD52	-2.21391
PRSS22	-2.20988
QPCT	-2.20949
CLCF1	-2.20881
NBL1	-2.20717
MYOF	-2.20266
OR5B21	-2.20012
HILPDA	-2.19743
SLC2A5	-2.19643
FGD5	-2.19601
DBN1	-2.19384
MGAM	-2.18997
TSKU	-2.18983
MYEOV	-2.18917
MT-CO3	-2.18479
MT-ND4	-2.17471
MARCHF3	-2.16133
MT1E	-2.15565
OVCH1	-2.15489
C1orf226	-2.14742
MDK	-2.14554
ULBP2	-2.14476
PTPRE	-2.14357
CCL5	-2.14288
S1PR3	-2.13394
PPFIBP1	-2.13391
TMEM92	-2.13297
LILRA1	-2.13295
SARDH	-2.12567
MLXIPL	-2.12419
AK1	-2.11678
MT-ND4L	-2.11593
GZMB	-2.11531
ITGB3	-2.1148
TRPM6	-2.1135
PPARD	-2.10794
SYNPO2	-2.10646
ZSWIM4	-2.10118
MS4A3	-2.09603
KCNJ15	-2.09087
GSN	-2.09083
MT-ATP8	-2.08481
SERPINA1	-2.07266
MT-ND1	-2.07235
HIVEP3	-2.06908
FASLG	-2.06722
GNLY	-2.05633
MT-ND2	-2.05407
OLFM1	-2.05295
ALDOC	-2.05108
NCAPH	-2.05078
CECR2	-2.04824
SEPTIN11	-2.04668
MFSD2A	-2.0414
SLC9A7	-2.04099
FRMPD2	-2.04058
PHLDB1	-2.03522
AFAP1L1	-2.03499
ST20	-2.03394
NR1H3	-2.03294
SLC45A3	-2.03236
AKR1C3	-2.02989
COL24A1	-2.02136
AKAP12	-2.00705
RASGRF1	-2.00605
TSPAN13	-2.00497
FBXO15	-1.99518
CLC	-1.99399
CRTAM	-1.99361
PIMREG	-1.99289
LIMK1	-1.98793
CX3CR1	-1.98679
CDH23	-1.9851
TUBB3	-1.98398
NCR1	-1.98328
NKG7	-1.98232
ZNF697	-1.98158
HMSD	-1.98138
AC079447.1	-1.98122
IL4I1	-1.98086
PNPLA1	-1.97646
ITGAX	-1.97589
RGS13	-1.9733
HCST	-1.97205
SLC35F3	-1.96487
PTPRF	-1.96463
SLC2A1	-1.96262
ALOX5AP	-1.95864
NT5DC4	-1.95796
AL928654.3	-1.95611
SERPINI1	-1.9539
LSP1	-1.94319
ICAM5	-1.93889
EPB41L1	-1.93539
ADO	-1.93345
RNF17	-1.93112
SELENON	-1.93082
CD276	-1.92994
CDH1	-1.92971
PRR16	-1.92829
TMEM132A	-1.92536
MT-ATP6	-1.9238
KCNJ1	-1.92168
PTGS2	-1.91352
SH3RF3	-1.90793
KYNU	-1.90772
TNFRSF11B	-1.90446
ABCB9	-1.89513
MT-CYB	-1.89496
HK3	-1.89453
PHLDA1	-1.89432
TSPOAP1	-1.89162
VASH1	-1.89034
GLIPR2	-1.88523
BMERB1	-1.88488
TSPAN2	-1.88438
SLCO5A1	-1.88435
INAVA	-1.87971
IL2RG	-1.87891
ACO1	-1.87744
NR4A2	-1.86848
PTGDS	-1.86614
FAM111B	-1.8635
SLCO4C1	-1.86305
COL7A1	-1.85883
PSD3	-1.85587
ALAS1	-1.85263
NRSN2	-1.84638
LAMP3	-1.84529
MT-CO1	-1.84229
SLC12A3	-1.84175
PDGFA	-1.83975
TRPV4	-1.83867
MT-ND3	-1.83822
L1CAM	-1.83701
KCTD15	-1.83217
ANXA1	-1.83102
OLFM2	-1.82943
AC010323.1	-1.8253
GPR174	-1.82178
GZMH	-1.82154
RAPSN	-1.82036
CAMK1	-1.81715
MT-CO2	-1.81672
CPA3	-1.81591
ARG2	-1.81586
CHST2	-1.814
FANCA	-1.81389
NEMP1	-1.81259
MMAB	-1.80128
PFKP	-1.80001
HMGCR	-1.79724
AOC1	-1.79602
CYP4F22	-1.79529
MRPS6	-1.79261
MTHFD1L	-1.79137
SEMA3C	-1.78676
SSPN	-1.78667
LHFPL6	-1.78652
TMCC2	-1.78317
SREBF2	-1.7829
SOBP	-1.7764
TNFRSF4	-1.77575
TK1	-1.77477
NCAM1	-1.77392
ARFGEF3	-1.77114
PEA15	-1.7685
PPFIA4	-1.76706
SLC39A13	-1.76309
LRRC28	-1.76151
SH2D1B	-1.75317
APOO	-1.74893
ST3GAL4	-1.74833
TP53I11	-1.74709
PLOD2	-1.74498
CPED1	-1.74293
LDHA	-1.74161
NR4A3	-1.73956
LPCAT2	-1.73856
C1orf122	-1.73834
SLC17A9	-1.73368
HRH4	-1.73082
ATP9A	-1.72869
TCF7L2	-1.722
KIR2DL1	-1.72021
TSC22D1	-1.71917
ATP1A1	-1.7179
FST	-1.71233
DCHS1	-1.70661
HMGCS1	-1.69479
MT-ND5	-1.69396
CCNE2	-1.69333
H3C14	-1.69272
TMEM88	-1.6927
ACACA	-1.69113
TNFRSF10D	-1.68926
TNIP1	-1.68548
COL8A2	-1.68421
KLRC4	-1.6801
RAB7B	-1.67971
HROB	-1.67666
RNF207	-1.6753
IFNLR1	-1.67504
CAMK1G	-1.67486
CCDC57	-1.66951
ATP1B1	-1.66564
TAPT1	-1.66528
ANLN	-1.66363
LAD1	-1.66332
CYP7B1	-1.66192
JUN	-1.66048
LGALS12	-1.65906
ADAM8	-1.65706
OLR1	-1.65544
SLC30A4	-1.65379
CKS1B	-1.65112
CORO2B	-1.65016
KCNA2	-1.64937
DTL	-1.64338
CKLF	-1.6425
CDC6	-1.64239
ITGA6	-1.642
FABP3	-1.63821
COLQ	-1.63808
UNC5A	-1.63686
MT-ND6	-1.63545
EBP	-1.63181
VANGL2	-1.63096
GALM	-1.63089
XK	-1.63041
SLC18A2	-1.62864
SIGLEC15	-1.62793
WHRN	-1.62768
GUCY1B1	-1.62666
MCM10	-1.62397
PROCR	-1.62346
COL6A2	-1.62321
PCGF2	-1.61814
EHF	-1.61732
TTC39B	-1.61491
DUSP5	-1.61408
PNP	-1.61243
ISYNA1	-1.6075
NFKBIE	-1.60737
IGFBP2	-1.60619
SLC27A3	-1.60441
NIBAN2	-1.60439
EPHB1	-1.60388
PKM	-1.60103
SH3BGRL3	-1.59837
RTN1	-1.59718
ARHGEF17	-1.59457
PRKCA	-1.58989
VWA8	-1.58614
NRGN	-1.58515
LAMP5	-1.58372
STXBP1	-1.57959
TNFRSF18	-1.57834
MTMR11	-1.578
MT2A	-1.57797
MICAL2	-1.57765
AIM2	-1.57601
TNS2	-1.57502
PGAM1	-1.57482
ATL1	-1.57429
OXER1	-1.57222
GRIN1	-1.57143
DTX4	-1.57019
ARHGEF28	-1.56622
TMEM45A	-1.56419
UHRF1	-1.56291
NELL2	-1.56281
VIM	-1.56233
AHI1	-1.55906
CMAS	-1.55591
UNC13A	-1.54794
ICAM4	-1.54469
SPSB1	-1.54248
RFX2	-1.54175
PKD1L1	-1.53833
GPT2	-1.53832
SLC29A3	-1.53785
CLECL1	-1.5359
TRIM9	-1.5343
NME1	-1.5331
RAPGEF3	-1.53258
POGLUT3	-1.53128
TIMP1	-1.53085
FCRLA	-1.53004
ESCO2	-1.52335
NMB	-1.52212
ZC3HAV1L	-1.52181
FGFR1	-1.51851
SPRED2	-1.5179
CDC42EP1	-1.51739
CLSPN	-1.51727
FADS3	-1.51678
RASL10A	-1.51655
FCER2	-1.51577
PMEPA1	-1.51518
POLD1	-1.51455
CENPI	-1.51152
VLDLR	-1.50746
RELB	-1.50589
SGK1	-1.50575
TMEM158	-1.50239
GINS1	-1.50202
MAD2L1	-1.497
CD200	-1.49685
EVL	-1.49589
CDC45	-1.49539
ATP13A3	-1.49516
E2F7	-1.49432
FMNL3	-1.49381
FDPS	-1.49319
DHRS11	-1.49108
TCF19	-1.49048
DOCK6	-1.48904
TGFBR3L	-1.48825
COL5A3	-1.48739
BTG3	-1.48313
SLC35F2	-1.48257
CTSW	-1.48116
TPRG1	-1.48109
EEF1AKMT3	-1.48063
CD274	-1.48053
HMG20B	-1.47913
ATF5	-1.47772
CDK1	-1.47616
MIF	-1.47056
FEN1	-1.467
KLRF1	-1.46629
EXO1	-1.46612
MACC1	-1.46505
SHCBP1	-1.46407
SPIN4	-1.46383
AC011462.1	-1.46373
SLC7A1	-1.4615
CRLF2	-1.46
SLC25A40	-1.45998
PALM2AKAP2	-1.45796
SPTAN1	-1.45765
AHNAK2	-1.456
NCCRP1	-1.45555
PIEZO2	-1.45382
NPFFR1	-1.45353
ST6GALNAC6	-1.45243
TMEM97	-1.45242
BID	-1.45188
ELOVL7	-1.45185
DOT1L	-1.45173
ARMH1	-1.45064
NME8	-1.44861
ITGA5	-1.44289
SLC25A23	-1.44251
DOK6	-1.44223
GAPDH	-1.44205
BCAT1	-1.44041
FAM81A	-1.4399
BRCA2	-1.43976
MICALL1	-1.43543
PPP1R14B	-1.43468
SPN	-1.43422
FFAR4	-1.43341
PC	-1.43299
ABHD2	-1.43112
EMP1	-1.4299
BUB1B	-1.42879
GCSH	-1.4251
SLC5A3	-1.42415
COL9A2	-1.4238
NFKB2	-1.42321
RGPD6	-1.421
DNAJC6	-1.42083
LRP8	-1.42048
TMEM38B	-1.42034
BCL6	-1.41573
AC093512.2	-1.41515
TMEM52B	-1.41455
DCLK2	-1.41432
TNFAIP3	-1.41183
UCK2	-1.41014
MVD	-1.40938
LRP12	-1.4082
CRIM1	-1.40759
SOX4	-1.40715
TSPAN33	-1.40684
PDP2	-1.4067
RASL11B	-1.40252
EOMES	-1.40123
VWF	-1.40094
EFHC2	-1.40056
C1orf54	-1.40015
MVK	-1.39776
MCU	-1.39624
ST3GAL2	-1.39398
PDGFRB	-1.38971
TAGLN2	-1.38736
DENND1B	-1.38713
LYZ	-1.38383
SYP	-1.3812
PTGS1	-1.37919
CD44	-1.37886
ITGB1BP1	-1.37854
TUBB2B	-1.37804
PCSK6	-1.37738
MAMDC4	-1.37609
HIVEP1	-1.37481
RNF43	-1.37458
IARS1	-1.37444
BIRC3	-1.37371
LRRC61	-1.37355
CDT1	-1.37339
GCGR	-1.37282
CD40	-1.37051
SH3BP5	-1.36625
KCNH4	-1.36565
FDFT1	-1.36488
FHL3	-1.36022
MRTO4	-1.35966
SH2B2	-1.3568
RAD54L	-1.35564
MCM4	-1.35372
TXLNB	-1.35275
TUBA1A	-1.35149
NEK6	-1.35132
AL035078.4	-1.34941
LILRA2	-1.34918
MTFP1	-1.34774
ATAD2	-1.34298
TUBB6	-1.34198
ASF1B	-1.34108
ERG28	-1.33966
MCM2	-1.33949
CUBN	-1.33936
ZWINT	-1.33853
TMPO	-1.3377
EPS8L2	-1.3353
HMGA1	-1.33183
IRAK2	-1.33035
RECQL4	-1.32965
CD300LB	-1.32744
PTPN7	-1.32562
ITGB8	-1.3254
CD200R1	-1.32512
GPT	-1.32326
KIR2DL3	-1.32036
VPS9D1	-1.31678
SERF1A	-1.31347
AC068775.1	-1.31344
CCNE1	-1.31311
CHRNE	-1.31243
NCR3	-1.31222
NFKBID	-1.31112
NDFIP2	-1.31104
SREBF1	-1.30909
ITPRIP	-1.30901
SRXN1	-1.30736
HMMR	-1.3069
ARNTL2	-1.30653
VDR	-1.3062
CERCAM	-1.30543
IL9R	-1.30501
COL6A3	-1.30366
ASAP1	-1.30296
DUSP14	-1.30281
TICRR	-1.30196
CST7	-1.30136
B4GALT2	-1.30082
PLEKHO1	-1.29238
ATP1B2	-1.29146
HPGD	-1.29092
FDX1	-1.28992
WFS1	-1.28955
HOPX	-1.28904
PTPN22	-1.28892
DIO1	-1.2874
ZNF367	-1.2872
FCRLB	-1.28675
PIK3CG	-1.28642
ZBED2	-1.28534
C19orf71	-1.28508
ISOC1	-1.28448
BHLHE40	-1.28368
PAICS	-1.28159
SLC49A3	-1.28062
MRAS	-1.27925
SLC16A1	-1.27884
IKBKE	-1.27781
KIF14	-1.27779
ANKRD33B	-1.27728
CAPN5	-1.27432
WDHD1	-1.27402
B4GALT6	-1.27347
ORC1	-1.27335
CD101	-1.27144
CSRNP1	-1.2693
STRIP2	-1.26901
ECM1	-1.26871
ARHGAP23	-1.26771
TPI1	-1.2659
CDC25A	-1.26506
SYNGR1	-1.26452
L3MBTL4	-1.26272
FAM83G	-1.26006
ZC3H12A	-1.25855
PPARGC1B	-1.25844
MLLT11	-1.25766
MTF1	-1.2572
DEPDC1	-1.25609
AP000356.5	-1.25462
RHBDD2	-1.25427
AC131160.1	-1.25362
TRAF3IP2	-1.25322
CCNA1	-1.253
CKAP2L	-1.25225
MID1IP1	-1.25176
RGS3	-1.25169
GINS4	-1.24877
APBB2	-1.24874
NCAPG	-1.2477
IGSF8	-1.24722
RBFOX2	-1.24455
DDO	-1.24431
GABRR2	-1.24076
BRCA1	-1.24006
DPCD	-1.23787
DUSP8	-1.23753
RPS6KA1	-1.23662
KLRC1	-1.23573
PMAIP1	-1.23566
ARL10	-1.23474
LILRB1	-1.23282
KCNK5	-1.23279
FAM162A	-1.23057
NET1	-1.22923
PIK3C2B	-1.22783
SLC7A5	-1.22701
MYO1D	-1.22674
BRME1	-1.22504
TBXA2R	-1.22496
HELLS	-1.22457
CA11	-1.22413
RHOC	-1.22374
NLRP2	-1.22353
SRC	-1.22071
LY75	-1.22023
PPP1R16A	-1.21934
ISOC2	-1.21647
HYAL3	-1.21623
CD48	-1.21478
GINS2	-1.21178
NDC1	-1.21077
CXXC5	-1.20814
GZMA	-1.20621
CHAF1B	-1.20485
FHL1	-1.20338
BOLA3	-1.20314
SLC50A1	-1.20313
DSCC1	-1.20286
TRAF2	-1.20283
FHOD1	-1.20246
POLQ	-1.20219
CLDN12	-1.20214
ACTN1	-1.20023
SLC16A3	-1.1999
PRAM1	-1.19987
ADAM19	-1.19879
NMD3	-1.19674
N4BP3	-1.19655
FCRL3	-1.19458
ZNF618	-1.1943
KLRK1	-1.19399
ERO1A	-1.19308
POLE2	-1.19282
NAB2	-1.19209
DAGLA	-1.19094
ALDH18A1	-1.19006
SEMA3A	-1.18797
RBM38	-1.18635
G6PD	-1.18547
LONRF1	-1.18431
SC5D	-1.18417
SLC44A2	-1.18386
CD9	-1.18385
ST8SIA1	-1.18008
USP12	-1.17902
BRIP1	-1.17889
RDH11	-1.17828
EEF1E1	-1.17675
UBTD1	-1.17591
ALDOA	-1.17583
TVP23A	-1.17381
A2M	-1.17045
FSTL1	-1.1696
ADGRG1	-1.16951
SGMS2	-1.16934
RRP12	-1.16632
PRELID2	-1.16487
SQOR	-1.16389
LANCL3	-1.16285
CCDC102B	-1.1628
P2RY10	-1.16193
LDHD	-1.16154
KDM6B	-1.15995
ATIC	-1.15774
PAPSS1	-1.15616
FCHO1	-1.15397
GPR3	-1.15223
ADGRD1	-1.15215
ITGB2	-1.15146
PPP1R13B	-1.15047
POP1	-1.15037
CDK3	-1.14947
FOXM1	-1.14916
CENPF	-1.14911
LIMCH1	-1.14869
PLK4	-1.1478
KLF5	-1.14742
BICD1	-1.14654
SLC30A1	-1.1463
CENPN	-1.14604
RGS1	-1.14507
AKAP5	-1.14453
SAMD10	-1.14022
ZFYVE16	-1.13988
TNFSF13B	-1.13905
TNFSF4	-1.13734
ADGRG5	-1.13584
ATP2B4	-1.13344
CDKN3	-1.13343
MYBPC3	-1.13067
CASS4	-1.12767
JUND	-1.12726
RAD51	-1.12687
SPAG5	-1.12632
CLEC4E	-1.12255
ANKRD28	-1.12146
PGK1	-1.12081
C5orf34	-1.12067
EXTL2	-1.11952
GPR153	-1.11796
SYT11	-1.1178
CD58	-1.1178
TTC8	-1.11657
ELOVL5	-1.11625
IRF6	-1.11561
SLC38A2	-1.11434
NR4A1	-1.1137
RAD54B	-1.11341
NDUFAF4	-1.11284
PRIM1	-1.11234
DCTPP1	-1.11182
LONP1	-1.11107
CSTB	-1.10987
ACVR2A	-1.10925
GGH	-1.10624
NFKBIZ	-1.10505
TMTC2	-1.10354
ZFP69B	-1.1024
PLK3	-1.10192
RFC3	-1.09861
TMEM91	-1.09738
MAP3K7CL	-1.0971
SLC12A6	-1.09672
MELK	-1.09566
IL21R	-1.09507
TMEM43	-1.09455
BARD1	-1.09322
DENND5B	-1.09111
F5	-1.08962
BICDL1	-1.08328
STIL	-1.08302
SKA3	-1.08233
IL27RA	-1.07729
SLC24A3	-1.07692
DIAPH1	-1.07504
AURKA	-1.07499
CDC42EP2	-1.07119
SPR	-1.06972
MFSD6	-1.06833
PAPLN	-1.06815
GPRIN3	-1.06769
TOMM40	-1.06643
ORC6	-1.06612
ENO1	-1.06409
ENO3	-1.06395
CYCS	-1.06392
SCIMP	-1.06332
CD244	-1.06178
LYST	-1.06177
CSF2RB	-1.06172
LONRF3	-1.06105
PTPN12	-1.05999
MCOLN2	-1.05911
FCRL6	-1.0584
FIGNL1	-1.05689
AP1S3	-1.05672
NECTIN1	-1.05465
ZDHHC9	-1.05414
LRRC8A	-1.05391
B3GALNT1	-1.05269
P2RX7	-1.05081
CD151	-1.04977
AMPD2	-1.0462
PSME2	-1.04579
ANKS6	-1.04575
BTG2	-1.04573
CHEK1	-1.04495
SRD5A1	-1.04427
MANEAL	-1.04387
NCF2	-1.04301
RHOF	-1.04175
TRABD2A	-1.04131
KLHL3	-1.03836
H3C1	-1.03753
PCDHGC4	-1.03634
PLPP1	-1.03519
ZBED6CL	-1.03434
GPI	-1.03401
SRD5A3	-1.03305
HMBS	-1.0327
TIAM2	-1.03259
ITGAL	-1.03096
PDE4A	-1.0271
TMCC3	-1.02687
ALDH5A1	-1.02659
CENPK	-1.02657
PEMT	-1.02455
CDKN1A	-1.02203
RAB11FIP4	-1.02142
PTK2	-1.02079
UAP1	-1.02044
TRPV2	-1.01863
ALDH1B1	-1.01795
ASPH	-1.01793
PIGU	-1.01753
GM2A	-1.01633
ZNF80	-1.01595
S100A10	-1.01592
H4C4	-1.01371
SGPP2	-1.01291
SLC4A7	-1.01207
MPC2	-1.0109
NFAT5	-1.01018
ADORA2A	-1.00998
CLEC2D	-1.00976
TXNRD3	-1.00947
MTUS1	-1.0083
USP13	-1.00785
CENPH	-1.00595
ABHD17C	-1.00567
ANKRD37	-1.0054
MCM7	-1.00529
PPME1	-1.00419
SCARF1	-1.00376
DTHD1	-1.00337
GRHL1	-1.00321
DPF3	-1.00137
MTHFD2	-1.00052
CACNA2D4	-1.0001
TGFBR3	-0.999969
CLPB	-0.999532
DZIP1L	-0.997846
CISD3	-0.997127
RHOBTB2	-0.997087
WDR62	-0.996927
QSOX1	-0.99589
PKD2	-0.995767
MPZL3	-0.992969
PCNA	-0.99184
PGM1	-0.991558
NCF1	-0.989868
GPR141	-0.989833
TMEM263	-0.989462
INO80C	-0.988791
DHRS4	-0.987326
SLC25A29	-0.986943
S100A13	-0.986793
ALG8	-0.986691
KANK3	-0.986568
MRPL17	-0.985765
NAA25	-0.985607
MTRR	-0.985485
FOCAD	-0.984798
AUNIP	-0.984033
LMNB1	-0.983779
GGT1	-0.982817
TIMM10	-0.98236
EME1	-0.980031
WDR76	-0.979664
MCM6	-0.979053
SERTAD2	-0.978239
VNN2	-0.977367
MEI1	-0.976794
IDI1	-0.975114
GNA12	-0.973177
FUT7	-0.973119
ATP2C1	-0.971732
TTK	-0.970634
EHD1	-0.969856
ARHGAP11A	-0.969386
TRAP1	-0.96806
BCOR	-0.967753
GGCT	-0.967572
CLEC12B	-0.966598
LTV1	-0.966091
ABCD2	-0.966054
KNTC1	-0.964855
TTC39C	-0.964306
PUS7	-0.964073
KLRG1	-0.963547
TEF	-0.963499
IFRD2	-0.963469
EGR3	-0.963138
DESI1	-0.963046
DLAT	-0.961262
MED31	-0.961148
LST1	-0.960602
SSBP3	-0.960504
WDR4	-0.959651
XRCC2	-0.958145
PPP1R16B	-0.956257
SETBP1	-0.955294
SLC25A1	-0.955088
ADTRP	-0.95366
TCTN2	-0.953038
METTL9	-0.951937
PHPT1	-0.951871
OTUD7B	-0.951019
SLC39A14	-0.950069
PCK2	-0.949614
FGR	-0.94949
YES1	-0.949132
ABCE1	-0.949071
PLEKHF1	-0.948576
PRF1	-0.948173
FLNA	-0.948027
NEDD9	-0.947812
VPS37C	-0.947627
CCDC71L	-0.947485
ABCA10	-0.947267
MAP2K3	-0.947206
FTH1	-0.946495
EXOSC5	-0.946455
DECR1	-0.946038
HSD3B7	-0.945617
ITPR1	-0.944434
CMTM1	-0.942787
FERMT1	-0.941601
NPM3	-0.941231
VKORC1L1	-0.940617
NXT1	-0.938315
PIK3R6	-0.938007
PSTPIP1	-0.937507
NUMB	-0.937202
MCM3	-0.936414
KCNMB1	-0.93592
YRDC	-0.935103
ACTB	-0.935096
LCP1	-0.934688
TBC1D30	-0.934138
AGRN	-0.93386
LAYN	-0.933748
SLCO4A1	-0.932191
PGP	-0.931845
ZMYND19	-0.931543
H2BC12	-0.930176
SIL1	-0.930134
SFXN1	-0.929607
RAPGEF1	-0.927137
NUP188	-0.927061
TRPV1	-0.925955
EPN2	-0.925815
KLHL5	-0.925616
ZNF593	-0.924472
DYNC2I2	-0.923292
ADSS2	-0.923274
ZFHX2	-0.922861
IL23A	-0.922364
CELSR1	-0.922269
DNAJC10	-0.921362
FH	-0.920542
ATP9B	-0.919996
APOBEC3B	-0.919439
PLEK	-0.918949
JHY	-0.918149
ZNF316	-0.918003
CD96	-0.917237
HAAO	-0.916616
RANBP1	-0.916535
FAIM	-0.916333
FAM20C	-0.915854
IL17RA	-0.914355
GBE1	-0.914354
CIT	-0.910315
WEE1	-0.906004
PELO	-0.905822
IDH3A	-0.90563
PDE4D	-0.90557
PGM2	-0.905216
AGFG2	-0.904559
FAM89B	-0.903686
ITM2C	-0.90308
AARS2	-0.903023
APP	-0.902856
PIK3AP1	-0.902604
SFXN4	-0.902567
EVC	-0.901785
CXorf65	-0.901642
DUSP19	-0.900991
DNHD1	-0.900706
MIPEP	-0.90059
LASP1	-0.900271
AHCYL1	-0.900206
S1PR5	-0.900078
CUL7	-0.896622
UPP1	-0.89647
FANCB	-0.896203
TTC30A	-0.895635
SPATC1	-0.894299
PFKFB4	-0.89427
RCN1	-0.891159
PDK1	-0.890394
H2AX	-0.889252
POLD2	-0.887379
SYTL1	-0.885944
LRRC23	-0.88465
MYO6	-0.883527
DDX11	-0.883506
OTUD4	-0.882958
PRADC1	-0.882752
ICAM1	-0.882223
H2BC21	-0.882174
SMC2	-0.881998
TUBG1	-0.880848
CHAF1A	-0.880843
GYS1	-0.880753
SRM	-0.880751
SLC25A13	-0.880058
RFLNB	-0.879643
GLS	-0.878054
LRRC8B	-0.877161
TIPIN	-0.875054
ATP8B1	-0.873872
DBI	-0.873217
PAG1	-0.872869
LIMA1	-0.870824
LTA4H	-0.870113
LAT	-0.868032
TBC1D9	-0.867517
SPAG1	-0.866867
RPS6KA3	-0.866628
HMGB3	-0.866131
GPR137	-0.865246
SUSD6	-0.865168
RAB34	-0.864871
LMLN	-0.864819
TSPAN17	-0.864817
MRPL37	-0.863762
ABHD10	-0.863487
CCDC88A	-0.862812
BHLHE41	-0.862718
ATAD3A	-0.862657
AP4E1	-0.862216
CMTM3	-0.861649
CBLN3	-0.861006
MCM5	-0.860394
PIGX	-0.85991
LMO4	-0.859695
MCM8	-0.858332
STX1A	-0.858234
MTFR2	-0.857699
ATP5MC1	-0.857464
SLC9A1	-0.856359
LRRC20	-0.856341
TMPRSS13	-0.855991
MITF	-0.855306
GALNT6	-0.85449
PCNX2	-0.853575
ABCC3	-0.853028
P2RX1	-0.852756
UXS1	-0.852613
CSTA	-0.852606
SPRYD7	-0.852383
NCAPG2	-0.851935
EAF1	-0.851199
CRMP1	-0.850871
NDUFAF6	-0.850429
QPCTL	-0.849756
TIMM17A	-0.84926
GSTO1	-0.848674
YWHAQ	-0.848507
TBC1D32	-0.848131
GK5	-0.848125
PPAT	-0.847165
NDUFB6	-0.845826
SLC25A22	-0.845529
SNX10	-0.8454
DHRS4L2	-0.845134
CEP85	-0.844958
MYADM	-0.844163
NUS1	-0.842895
RAB27A	-0.84244
GPSM1	-0.842163
VDAC1	-0.840461
GLRX3	-0.838822
PTPMT1	-0.838079
NOP16	-0.837495
RAD18	-0.837481
CTPS1	-0.836851
ECE1	-0.835038
CHD9	-0.834631
SLC39A11	-0.833566
TPM2	-0.832363
IPO4	-0.831592
MOB1B	-0.830916
EXOSC4	-0.830523
LGALS1	-0.829531
PLGRKT	-0.829073
XYLB	-0.828224
SH3BP1	-0.826451
TRAF4	-0.826424
WDFY4	-0.826161
KPNA2	-0.825564
KPNB1	-0.825071
PJA1	-0.823743
GINS3	-0.821077
DNAJC18	-0.820975
CENPS	-0.820348
LTBP3	-0.820092
ITGAM	-0.819957
PSPH	-0.819843
UNG	-0.819616
TNKS1BP1	-0.81668
PACSIN2	-0.81624
TRMT6	-0.816138
GSTM4	-0.815859
APOBR	-0.815254
PIWIL4	-0.814512
LNPK	-0.814306
LPXN	-0.813853
LAT2	-0.811789
ANGEL1	-0.811381
CARNS1	-0.810809
SH2D3C	-0.810732
MINK1	-0.810337
SLC41A2	-0.810172
DUSP7	-0.810137
PPIF	-0.808847
CHTF18	-0.808804
PARP3	-0.808463
SELENOI	-0.808442
DGKG	-0.808031
C3orf33	-0.807652
ID2	-0.807457
DUSP2	-0.80726
RFTN1	-0.806784
TRIM24	-0.806554
NDST1	-0.806276
TNFRSF10A	-0.806044
ADPRS	-0.805691
TIGIT	-0.805631
FRG1	-0.805541
TMEM121B	-0.804916
PSMA6	-0.804524
HSD17B7	-0.803653
UGGT2	-0.802222
NFKB1	-0.801485
LSS	-0.801277
MSH2	-0.799965
TONSL	-0.799816
FAM136A	-0.79852
SEH1L	-0.798296
NUP210	-0.797121
SOCS3	-0.795817
RBFA	-0.794541
NOMO3	-0.794051
C1orf21	-0.793042
SLC9A5	-0.792405
AL031708.1	-0.792237
PATL2	-0.792192
ZBTB9	-0.792053
NAA50	-0.791898
SLC4A8	-0.79178
FGF11	-0.79172
KLF8	-0.790675
ARAP2	-0.79056
POLA2	-0.788376
NDUFAF2	-0.787767
KLHL26	-0.787577
POLR3B	-0.787499
CDK6	-0.787383
SHMT2	-0.786887
MDH1	-0.786265
MBD2	-0.786138
CSRP1	-0.78613
TOMM34	-0.78473
TSR1	-0.784169
RAD51AP1	-0.784105
NETO2	-0.784059
ELOC	-0.783633
CLSTN3	-0.783167
SLC25A11	-0.782714
PER2	-0.782038
ANP32E	-0.780976
NR3C1	-0.780671
ACOX1	-0.779952
MASTL	-0.779851
TRIB3	-0.779151
EPRS1	-0.778924
ARHGAP22	-0.778888
MSR1	-0.778711
TMX3	-0.777953
HSD17B12	-0.777451
POC1A	-0.776934
ACTR1B	-0.776282
PRR11	-0.775877
MTBP	-0.775797
CHD3	-0.773932
CHST15	-0.773652
PRC1	-0.772782
SLC5A6	-0.771227
FDX2	-0.771012
ITPRIPL1	-0.770387
RUNDC3B	-0.769864
ADPRH	-0.769592
GOT2	-0.768991
PHF19	-0.767719
TANK	-0.76724
PLP2	-0.766848
MYL5	-0.766813
ANKRD36B	-0.766438
PRMT1	-0.765711
NDE1	-0.765367
RNF19A	-0.764796
WDR74	-0.764508
STX11	-0.764272
SPATS2	-0.763441
AK9	-0.763378
MRPL12	-0.762346
ZYX	-0.762226
EEF1AKMT1	-0.762184
NLRC5	-0.761201
MRPL14	-0.761186
HSPA9	-0.761035
RRP1	-0.760944
CERS5	-0.759668
C17orf58	-0.758732
HCFC1R1	-0.758484
CDC7	-0.758447
MTHFS	-0.757171
GSE1	-0.757002
CYB5R2	-0.756677
CFAP20	-0.75664
TSPAN32	-0.756359
KIF2A	-0.755995
ACSL5	-0.755593
UBL4A	-0.754693
LRP3	-0.753734
FOSL2	-0.753634
S1PR2	-0.753444
PEX19	-0.75258
LIPT2	-0.750906
SPECC1	-0.750428
GNPNAT1	-0.749123
ERMP1	-0.748818
PARPBP	-0.748412
CDK5	-0.748154
EPHB6	-0.747906
FAM107B	-0.747583
EPHA1	-0.747373
RASSF5	-0.746838
H6PD	-0.74657
UBA2	-0.746069
GTF2I	-0.745316
HSPD1	-0.745304
PLEKHN1	-0.744741
NCLN	-0.742777
TMEM102	-0.742399
SETD3	-0.739657
NOMO1	-0.739311
SAPCD2	-0.739006
NR2C2AP	-0.738761
PRMT5	-0.738499
C11orf45	-0.737283
LPCAT4	-0.736921
PLCB2	-0.736437
RAPGEFL1	-0.736063
SNAI3	-0.733465
CBX5	-0.732887
VARS1	-0.731832
FANCG	-0.730272
TCIRG1	-0.72995
LRCH1	-0.729363
MAK16	-0.729003
EARS2	-0.72859
ACTG1	-0.726987
FBXO45	-0.726327
PSMB5	-0.726303
B3GLCT	-0.726274
ARFGAP3	-0.725591
LBHD1	-0.725438
PHF13	-0.72534
MYBL1	-0.724732
HLTF	-0.724715
ATP6V1H	-0.72315
ACOX3	-0.723137
RIPK2	-0.722539
GALNS	-0.722117
LAMA5	-0.720973
ZNF318	-0.720814
DHRS13	-0.720803
UCHL3	-0.720742
PRDX4	-0.720673
SLC25A15	-0.718656
ERP27	-0.718392
PPM1M	-0.718315
C18orf54	-0.716539
TOMM40L	-0.716202
CCND3	-0.715836
DTYMK	-0.715572
STIM2	-0.715113
PIK3CB	-0.714954
GPD2	-0.714863
BPNT2	-0.714844
DRAM1	-0.714452
FAR2	-0.714305
POMGNT1	-0.714126
EML4	-0.712901
SLC25A35	-0.712776
CYB5B	-0.712543
LILRB4	-0.711921
BRICD5	-0.711784
NIPSNAP1	-0.711621
KIF24	-0.711264
DHX34	-0.711264
SNX20	-0.71105
KLHDC7B	-0.70937
CAD	-0.708972
LIMS1	-0.708471
RAB30	-0.708416
RWDD2B	-0.707919
NOMO2	-0.70784
SLC25A32	-0.707019
ITGB3BP	-0.706931
PEX10	-0.70625
SCML2	-0.705977
FARSA	-0.705573
CETN2	-0.704736
PPAN	-0.704695
ZGRF1	-0.703494
PSMC3	-0.702996
PRDX6	-0.702656
CDCA4	-0.700992
GLMN	-0.700933
FAM210A	-0.700687
UBE2Z	-0.69964
UBTD2	-0.699522
TRIP10	-0.69758
DDX21	-0.697355
CYTH4	-0.696999
STIP1	-0.696842
IPP	-0.69681
RPGR	-0.696368
RRM1	-0.69561
TAPBP	-0.695118
HIGD1A	-0.694443
CARNMT1	-0.693937
MBOAT7	-0.693729
KIAA1841	-0.693596
PFAS	-0.693143
RNASEH2A	-0.693126
NIBAN1	-0.692602
SINHCAF	-0.692371
NSDHL	-0.692277
ACADM	-0.69221
NRROS	-0.691667
ACSL3	-0.689407
ATP5MD	-0.688041
CENPU	-0.68712
SMYD5	-0.68682
TAF13	-0.686683
TMSB10	-0.686059
ARL4A	-0.685155
H2AZ1	-0.684749
PMM2	-0.684744
RBBP9	-0.684334
SFMBT2	-0.684068
TSPAN3	-0.683944
BCL7A	-0.683469
SUV39H2	-0.681827
PRPF40B	-0.68154
PLA2G4C	-0.681109
SYNJ2	-0.680932
TTC3	-0.680868
ZNF808	-0.680088
SLC39A7	-0.679691
THEM6	-0.67959
SLC8A1	-0.679141
RABL3	-0.678736
PRELID1	-0.678707
SUN2	-0.676988
GTF2H2	-0.676962
FSD1L	-0.676734
P4HA1	-0.676005
TIMM21	-0.675701
ATP5MC3	-0.675447
HIP1	-0.675363
RBL1	-0.674488
GTF3A	-0.674011
COQ9	-0.673644
TMX2	-0.673143
FAHD1	-0.673106
EBNA1BP2	-0.670982
ADIPOR2	-0.670227
NOLC1	-0.669849
PTDSS1	-0.669481
RCC2	-0.669293
COX5B	-0.669056
CHCHD4	-0.66767
ATN1	-0.666434
PSD4	-0.666253
LDHB	-0.665949
PSMA1	-0.665901
RAB13	-0.665124
C15orf39	-0.664881
LRRC42	-0.664866
ZNF584	-0.664785
MCRIP2	-0.66312
SMIM13	-0.662001
AKR7A2	-0.66188
ATP6V1A	-0.661529
OGDH	-0.661528
SSX2IP	-0.660185
BRI3BP	-0.659373
SLC30A5	-0.659358
LAGE3	-0.658359
HMCES	-0.658331
RARG	-0.658324
PDHA1	-0.657844
NOP2	-0.656954
SPATA13	-0.656947
CYLD	-0.656649
SLC36A4	-0.656576
BCAP31	-0.65613
EIF3J	-0.655302
ZNF714	-0.65429
TBC1D1	-0.653706
SLC66A1	-0.653173
CHEK2	-0.651781
PLPP5	-0.651567
CLEC12A	-0.651352
PDE3B	-0.65107
USP49	-0.650692
LYRM4	-0.649895
TOB1	-0.649812
BZW1	-0.649717
TIMELESS	-0.648703
SLC35A2	-0.647857
GFM2	-0.647496
XPC	-0.647222
USP11	-0.647018
ABCA2	-0.646963
RCCD1	-0.646718
CEP97	-0.646673
CCT2	-0.646568
DGKH	-0.646185
TAOK3	-0.646171
ICOSLG	-0.645422
ABI2	-0.645209
TMEM135	-0.645091
RAN	-0.644615
ZWILCH	-0.643891
ECHS1	-0.643729
BLOC1S5	-0.64331
MYO19	-0.643265
TEX30	-0.642617
EDEM1	-0.64155
ASCL2	-0.641407
NUP88	-0.641391
AMZ2	-0.641315
UTP4	-0.641163
UBE2E2	-0.640957
DLD	-0.640441
MZT1	-0.640089
GPR157	-0.639114
ACSS2	-0.638809
SLC39A4	-0.638616
GNL3	-0.638105
MCUR1	-0.637368
GAS2L1	-0.637143
PIEZO1	-0.636436
ZBTB21	-0.636273
TWF2	-0.635125
TAX1BP3	-0.635119
CAAP1	-0.634906
CDK2	-0.634682
ASCC3	-0.633165
PFDN1	-0.633121
TTLL12	-0.632978
TFRC	-0.632876
SIGMAR1	-0.632774
ARHGEF9	-0.632182
HNRNPLL	-0.632168
RASGRP3	-0.631455
ATAD5	-0.631119
SOGA1	-0.6302
FAM13B	-0.629871
GPR180	-0.6298
VDAC2	-0.629653
LIMD2	-0.629627
PURB	-0.62842
YWHAG	-0.626634
NRM	-0.626628
CBX6	-0.626405
HDAC7	-0.62582
ENTPD7	-0.62439
FAM161A	-0.622205
TARBP1	-0.621768
GALE	-0.620804
CARD9	-0.620731
CDC37	-0.618925
ZNF43	-0.618867
NOL4L	-0.618395
MYCBP	-0.617441
ACAD8	-0.617401
PPP5C	-0.617387
FBXL5	-0.617301
COPRS	-0.616839
JADE1	-0.616793
GTF2H3	-0.6165
POLR3K	-0.616495
HSP90AB1	-0.616139
ADCK2	-0.615239
THOP1	-0.614569
KCTD9	-0.61423
F8	-0.613731
RALA	-0.613254
TRERF1	-0.613229
MRPS12	-0.613198
UQCRC1	-0.612739
CYC1	-0.612679
CELF1	-0.612248
TUT1	-0.612115
TUBB	-0.611523
NECAB3	-0.610608
ZNF726	-0.610562
MADD	-0.60966
MFSD10	-0.609598
DNAJB2	-0.609461
HDGF	-0.60937
PLXNB2	-0.609253
NUTF2	-0.609097
TNFSF8	-0.608928
TEN1	-0.608831
NAE1	-0.608669
GPATCH4	-0.608467
KDM2B	-0.607656
ZBTB46	-0.606862
GYPC	-0.60654
FARSB	-0.606461
UCHL5	-0.605947
TMEM138	-0.60489
GDPD5	-0.604155
BRIX1	-0.603924
SLC25A12	-0.603395
PPA2	-0.603344
NUP107	-0.603064
TRDMT1	-0.60285
CENPL	-0.602772
DBF4	-0.602764
MEX3C	-0.60267
ILF2	-0.602623
MAP4K2	-0.602531
PPIL1	-0.602426
NCAPD3	-0.602393
GPR35	-0.601998
ATR	-0.601917
BTBD3	-0.601444
BMT2	-0.600863
PSMB6	-0.60001
BANF1	-0.599737
ACLY	-0.599642
TMED3	-0.599608
REXO5	-0.598819
XPNPEP1	-0.598527
CLUH	-0.598465
VAMP1	-0.597687
TBC1D4	-0.597402
ANAPC1	-0.597316
CHD1L	-0.597164
TXNRD1	-0.596929
C4orf46	-0.596872
UFSP2	-0.596659
SARS2	-0.596269
GTPBP4	-0.5957
TLE1	-0.595088
NDUFA6	-0.594872
MMAA	-0.594647
POP4	-0.594009
THNSL1	-0.59332
YIPF5	-0.593204
CHCHD2	-0.592798
USO1	-0.592493
GLRX2	-0.59247
FAM120C	-0.592164
CCT8	-0.592111
MRPL51	-0.591166
SLC6A6	-0.589682
ZNF692	-0.589474
AP1S1	-0.589448
LMNB2	-0.588479
TRAF3	-0.588448
FASTKD1	-0.588279
TUBA1B	-0.587223
PCNX1	-0.586828
MRPL47	-0.586727
ZDHHC21	-0.586464
CNIH1	-0.5864
DCAF13	-0.586305
NFKBIB	-0.585851
TRUB2	-0.585032
GON7	-0.584824
CARD19	-0.584751
TPM4	-0.584451
MTX1	-0.583674
MMS22L	-0.583331
KNSTRN	-0.582683
MLF2	-0.582501
MDFIC	-0.582026
KMT5A	-0.581593
TOMM6	-0.581266
TNFRSF10B	-0.581228
PSMA5	-0.580708
TOPBP1	-0.580675
ATP6V0A2	-0.580539
TBL1XR1	-0.580491
C1QBP	-0.580141
HM13	-0.579041
PITPNC1	-0.578646
ST3GAL6	-0.578522
POLA1	-0.578158
ARHGAP10	-0.577934
TRIM16	-0.577812
NAP1L1	-0.577666
ATP5F1A	-0.577526
PARD6B	-0.57712
OTUB2	-0.576936
G6PC3	-0.576916
PBDC1	-0.576138
CHST11	-0.575524
MRPS27	-0.575233
ANAPC7	-0.575162
SLC35E1	-0.574949
MDM1	-0.57476
MDH2	-0.573844
TMEM243	-0.573043
COX7A2	-0.572781
UGDH	-0.572437
MLH1	-0.572368
DDX10	-0.571152
DONSON	-0.570809
SHPK	-0.570773
CCT6A	-0.570683
ZMYM3	-0.569961
ENTPD1	-0.569675
BMS1	-0.569071
GLRX	-0.569065
EIF5A	-0.568469
TCTN3	-0.568403
DHFR	-0.568237
SMPD2	-0.568034
LIG1	-0.566741
INAFM2	-0.566591
CCDC85B	-0.565092
FNBP1L	-0.564161
CSK	-0.562244
ARHGEF2	-0.561879
SET	-0.561415
MFN2	-0.561355
SERTAD1	-0.560714
OXSM	-0.560571
SMIM30	-0.560378
VOPP1	-0.560189
TMEM205	-0.559833
EMC1	-0.559787
PDIK1L	-0.559146
DOCK10	-0.558496
GEMIN4	-0.557161
KBTBD8	-0.557006
NDUFS3	-0.555624
STRBP	-0.5555
ATPAF2	-0.555048
CYP2R1	-0.553704
NSMAF	-0.553703
EIF2AK3	-0.552842
EIF5	-0.552256
PTS	-0.552158
FAM122B	-0.55195
MAGEF1	-0.551649
NDUFB3	-0.551477
POC1B	-0.551133
HSPBP1	-0.550878
SCFD2	-0.550759
MTHFD1	-0.550703
GPCPD1	-0.550473
ETV3	-0.550362
NUP62	-0.549691
ALPK1	-0.549623
SLC15A3	-0.548784
MRPL39	-0.54869
FNDC3B	-0.548547
HARS1	-0.547943
GIT1	-0.547927
APRT	-0.547747
RARS1	-0.547458
PUM3	-0.546786
FLOT2	-0.546549
GMNN	-0.546454
MAP3K2	-0.544456
SNRPB	-0.544405
IKZF4	-0.543364
MRPL21	-0.542303
MAGED1	-0.542252
[truncated: 630 more rows]
