# Supplementary material for: Single-cell transcriptome of bronchoalveolar lavage fluid reveals sequential change of macrophages during SARS-CoV-2 infection in ferrets
Source: Nat Commun. 2021 Jul 27;12:4567. doi: 10.1038/s41467-021-24807-0 (PMC8316405; doi:10.1038/s41467-021-24807-0)
Supplement: Supplementary file 10 — Supplementary Data 8 [file 41467_2021_24807_MOESM10_ESM.xlsx]

## Sheet: Etanercept suppressionrank
Gene	Rank (Log Fold Change of DEG (Negatove control/Etanercept-treated group))
HLA-DQA1	-30
TNC	-7.39687
NDP	-6.91319
CA12	-6.79601
FAM71A	-6.7501
MT1G	-6.68329
SERPINE1	-6.55196
TACSTD2	-6.5176
CCL1	-6.47887
MT1H	-6.35623
AL121758.1	-6.19372
MMP1	-5.97436
TMEFF1	-5.86951
COL11A2	-5.61389
RHO	-5.56348
SPP1	-5.56118
AC026464.6	-5.51918
SLC51B	-5.42807
ATP1B4	-5.3315
IL36B	-5.28457
TRIM54	-5.22407
TNFAIP6	-5.11492
IL1RN	-5.08584
PAQR5	-5.08274
CYP27B1	-5.0262
GPC4	-4.97792
OCSTAMP	-4.8908
CRABP2	-4.88698
DUSP13	-4.88098
CXCL8	-4.87311
IL1B	-4.85397
SLC30A3	-4.81231
DKK2	-4.80211
F3	-4.77362
SCG5	-4.76773
STAC2	-4.76083
GAL	-4.75424
CLDN1	-4.74874
CLCNKA	-4.73871
MMP7	-4.72446
MMP12	-4.7164
MYBPH	-4.67495
METTL7B	-4.66086
S100A16	-4.63003
REN	-4.62618
COL22A1	-4.60847
MYO1B	-4.59882
AP1M2	-4.59694
MMP10	-4.57389
GREM1	-4.56882
ALDH1A2	-4.54597
TIE1	-4.5305
VIT	-4.53
CEMP1	-4.52618
IGSF23	-4.38175
AL353579.1	-4.36974
TMEM265	-4.35399
FAM135B	-4.35311
GXYLT2	-4.30358
FER1L6	-4.30178
DIRAS2	-4.28431
C22orf42	-4.28352
PGLYRP3	-4.27239
CDHR4	-4.26085
SHROOM4	-4.25423
TUBAL3	-4.24784
NES	-4.22305
SRPX2	-4.19936
NPR1	-4.19579
TAGLN3	-4.19068
COL1A1	-4.16195
CCL24	-4.15759
SLC1A2	-4.13805
KCNA6	-4.12291
EDN1	-4.10997
CYP7A1	-4.10669
IL1A	-4.09992
RTL3	-4.07765
RRAD	-4.0751
INHBA	-4.06666
NPPC	-4.05079
AC010542.3	-4.04931
MLXIPL	-4.03521
TM4SF19-DYNLT2B	-3.97461
ADRA2B	-3.96985
CLEC6A	-3.93554
CLDN14	-3.9142
SLC15A5	-3.89073
SLC12A8	-3.8744
AC018362.3	-3.86963
GLDN	-3.80523
HSPB7	-3.79572
MYEOV	-3.75066
CTTN	-3.74271
ENHO	-3.72455
NANOS3	-3.71229
XIRP1	-3.70532
CXCL6	-3.6796
FXYD2	-3.67459
RTN4RL2	-3.66234
RHBDF1	-3.64203
FN1	-3.63635
CSPG4	-3.63541
TMEM130	-3.62437
MT1M	-3.60386
NOTCH3	-3.60051
C7orf57	-3.59111
CCND1	-3.58556
ETNK2	-3.57761
COBL	-3.57599
OIT3	-3.55636
FLT1	-3.52159
CCL7	-3.5119
DLX3	-3.50615
HCAR2	-3.49513
CCL3L3	-3.48531
AC119674.2	-3.48481
DCSTAMP	-3.48199
GEM	-3.44899
FA2H	-3.44309
ARFGEF3	-3.43503
RNF128	-3.42099
CTXN1	-3.40696
C3	-3.4048
USP2	-3.37774
PCDHGC3	-3.37773
EGLN3	-3.3755
ORM1	-3.36431
DAPL1	-3.36406
MSC	-3.34005
HCAR3	-3.33412
BHLHE41	-3.32647
TM4SF19	-3.31712
EREG	-3.30034
LPL	-3.28476
RASL12	-3.28014
DSP	-3.27901
UNC13A	-3.26631
DPYSL3	-3.26611
DOCK3	-3.26465
AQP9	-3.26209
SLAMF9	-3.24268
MMP13	-3.23968
TMEM92	-3.23316
BAALC	-3.21251
HAP1	-3.20219
CST6	-3.19301
RGS16	-3.18915
STEAP1	-3.1867
KCNA10	-3.15277
SSPN	-3.15197
TGM3	-3.14742
RAI14	-3.1387
TEAD3	-3.13217
SLC28A3	-3.12941
C15orf48	-3.11312
SPOCD1	-3.08599
CAVIN1	-3.08449
CSF1	-3.0611
LTBP2	-3.05944
ITGA7	-3.05234
TVP23C-CDRT4	-3.04831
SLC16A2	-3.04276
PLA1A	-3.04202
FRMPD2	-3.03821
RAP1GAP	-3.03776
AMZ1	-3.03245
PTTG2	-3.02479
TMEM52	-3.02398
PDE6H	-3.02289
GIPC3	-3.01586
CAV3	-3.00411
FST	-2.99152
KCNN4	-2.99035
AK4	-2.94559
ATP1B2	-2.93976
CCL3	-2.92784
EFR3B	-2.91795
GRPR	-2.91547
CPNE6	-2.87914
GP1BA	-2.87142
EPOP	-2.85327
CD1E	-2.85054
CORO2B	-2.84741
AC092143.1	-2.84468
PRR16	-2.83921
CCL22	-2.8389
PARM1	-2.82542
COL6A1	-2.81589
C2orf92	-2.81504
MAFF	-2.78965
PDLIM4	-2.78819
ENTHD1	-2.78807
SLCO4A1	-2.78369
CFAP58	-2.78268
HBEGF	-2.76688
CXCL5	-2.76379
MAOB	-2.76179
DIXDC1	-2.76125
TMEM217	-2.75762
RGCC	-2.75597
FAM124A	-2.75414
PRRT1B	-2.7537
NCS1	-2.74969
CAPN11	-2.74383
LGALS2	-2.7435
HSD11B1	-2.72926
IGFBP6	-2.71614
AL713999.1	-2.70865
ATF3	-2.70827
CHI3L1	-2.70634
NDRG2	-2.70223
SORBS1	-2.68643
PROC	-2.68268
MYL9	-2.66245
ACOX2	-2.6573
HTRA1	-2.65201
PTGES	-2.64869
PHLDA3	-2.62994
SYN2	-2.62424
TREM1	-2.62371
CYP3A7	-2.61423
GALNT12	-2.61418
EGR2	-2.61051
TNFSF15	-2.60747
AL157935.2	-2.6033
TRIM9	-2.59728
SLC6A12	-2.5885
KRT79	-2.58262
ITGA3	-2.57544
FLRT2	-2.56634
PRRX1	-2.55576
PTPN13	-2.5462
FBP1	-2.5373
TNFSF14	-2.53725
OVOL1	-2.52427
GJB2	-2.50796
SPHK1	-2.50073
CNIH3	-2.49378
SCN7A	-2.47873
TBXA2R	-2.47695
CARMIL3	-2.46738
MT2A	-2.4576
SLC7A11	-2.44248
SPINK1	-2.44104
MT1E	-2.43481
FAM216B	-2.42804
KCNA2	-2.41634
FANCE	-2.39233
EMILIN1	-2.3808
RASL10A	-2.3707
PDLIM7	-2.36285
S1PR3	-2.34786
ASPHD1	-2.34771
KCNJ1	-2.34713
CHRD	-2.34396
CD1B	-2.34156
KIAA1755	-2.3348
ARAP3	-2.33403
ATP2B3	-2.33066
EBI3	-2.3288
ZBTB7C	-2.32579
DLX4	-2.32382
AC073585.1	-2.32042
G0S2	-2.31623
LOXHD1	-2.3057
PPFIA4	-2.29835
FAM131B	-2.29372
MICALL2	-2.29117
PLOD2	-2.286
SDC2	-2.28398
INAVA	-2.28095
MT-ATP8	-2.2785
AK1	-2.27838
TMEM132A	-2.2783
MSANTD3-TMEFF1	-2.2743
TNIP3	-2.27182
SH3RF3	-2.24656
PRRX2	-2.24624
MT1F	-2.23968
MGST1	-2.23551
CCL4L2	-2.23178
MREG	-2.22779
SPON2	-2.21621
KIAA1210	-2.20359
ZNF697	-2.20284
C1orf226	-2.191
PHF24	-2.18882
ABCB9	-2.18618
IQCJ-SCHIP1	-2.18575
OLFM2	-2.17164
CLEC5A	-2.1715
PLEK2	-2.16687
SPARC	-2.16457
HOMER1	-2.16022
NANOG	-2.15893
GLB1L2	-2.15803
ADAM12	-2.14657
MT-ND4	-2.14462
HTRA3	-2.14335
CACNA1G	-2.13863
FBXO15	-2.13766
CLEC4F	-2.13474
SLC5A3	-2.12707
MTMR11	-2.12481
AOX1	-2.12355
OR5B21	-2.12078
PHLDB1	-2.11968
TNKS1BP1	-2.11841
ITGB3	-2.11694
SLC2A6	-2.11642
SLITRK4	-2.11547
MME	-2.1119
MPV17L	-2.11094
COL5A3	-2.10582
GABRR2	-2.09987
COL7A1	-2.09979
AFAP1L1	-2.09692
WNT11	-2.09618
ZSWIM4	-2.09315
MDK	-2.0912
PLAUR	-2.08913
NPAS1	-2.08062
TEAD4	-2.07897
MYOZ1	-2.07539
MICOS10-NBL1	-2.07205
ALCAM	-2.07026
RASL11B	-2.06821
FGD5	-2.06712
CD82	-2.06153
CYP4F22	-2.05524
CTNNAL1	-2.0471
GPAT2	-2.04254
ASAP2	-2.04063
SERP2	-2.03771
ST6GALNAC4	-2.03769
RNF207	-2.03096
ENO2	-2.02791
CD1A	-2.01562
PHLDA2	-2.01461
CXCL13	-2.01112
AL162231.1	-1.99983
ADGRE2	-1.99579
MT-ND4L	-1.99452
MT-ND2	-1.99396
COL24A1	-1.9814
DYNLT2B	-1.97808
MATK	-1.96726
NR1H3	-1.96344
MT-ATP6	-1.95939
ST20	-1.95659
OR2AG2	-1.95586
UCHL1	-1.94885
SGPP2	-1.94751
IL1R2	-1.94692
NBL1	-1.94473
TCF7L2	-1.93543
BMERB1	-1.93212
MSANTD3	-1.93058
RSPO3	-1.93015
ICAM5	-1.92989
SYPL2	-1.92942
CCDC122	-1.92866
AC011462.1	-1.92397
SLAMF7	-1.91624
MRC2	-1.91552
TNFRSF4	-1.91101
DOCK6	-1.91064
HSPG2	-1.91024
GPR3	-1.90874
MT-CO3	-1.90648
AC131160.1	-1.90348
TNS2	-1.90218
SPSB1	-1.89694
TLE1	-1.89648
MT-CO2	-1.89627
ARG2	-1.89561
MT-ND6	-1.88971
DNAJB5	-1.88781
GDA	-1.88255
SSTR2	-1.88132
RET	-1.88089
SLC20A1	-1.8772
PHLDA1	-1.87661
GRIK1	-1.86681
TNFRSF10D	-1.86676
HPGD	-1.86643
CDH23	-1.86553
MT-ND5	-1.86313
MT-CYB	-1.86021
QPCT	-1.85716
FGFRL1	-1.85671
MFSD12	-1.85653
MT-CO1	-1.85552
PDGFA	-1.85271
TIMP3	-1.85228
CAVIN4	-1.85207
CYGB	-1.85145
NRIP3	-1.85141
DBN1	-1.85
MT-ND1	-1.84855
TNFRSF12A	-1.848
CALHM1	-1.83864
KYNU	-1.83552
SLC9A7	-1.83519
CECR2	-1.83231
MCOLN3	-1.81854
TM4SF1	-1.81813
S100A3	-1.81645
PCGF2	-1.80904
EFNA1	-1.80804
AKR7A3	-1.80481
CKAP4	-1.80003
SPRY4	-1.7982
MAMLD1	-1.79489
SCIN	-1.79476
TGM2	-1.7927
PTX3	-1.78934
ACOT7	-1.78266
TLN2	-1.78131
NXPH4	-1.78
ZNF804A	-1.77802
CCL4	-1.7745
PSD3	-1.77014
CLEC4E	-1.7663
FGR	-1.76495
TRPA1	-1.76053
RASAL2	-1.75967
ARL4A	-1.75831
HAVCR1	-1.75819
CRIM1	-1.75388
TNFRSF18	-1.75261
CFAP161	-1.75245
HILPDA	-1.74831
MEIKIN	-1.7427
FOSL1	-1.74199
DCHS1	-1.7382
L1CAM	-1.73624
SLC27A3	-1.73455
SELENON	-1.73152
TMEM45A	-1.72879
WARS1	-1.72589
GPT2	-1.72462
SLC30A4	-1.71554
LRRC28	-1.71498
ITGB8	-1.71483
ADO	-1.71297
PPP1R3G	-1.71151
SEMA7A	-1.70845
P2RX7	-1.69007
SEMA3G	-1.68869
CXCL1	-1.68655
PRSS22	-1.68559
SLC2A1	-1.67757
VSNL1	-1.677
MRPS6	-1.67495
CLCF1	-1.67287
TSKU	-1.67244
MGAM	-1.66664
LAMB3	-1.66634
SLC43A3	-1.66508
TNFRSF9	-1.66347
C8G	-1.66056
COL6A2	-1.65997
SEMA3C	-1.65897
F5	-1.6579
STXBP1	-1.65424
TNFAIP3	-1.64862
FERMT1	-1.64852
CDK14	-1.64235
VWA8	-1.64202
NRSN2	-1.64161
COL8A2	-1.63675
NEMP1	-1.63638
TNFAIP8L3	-1.63616
RUFY4	-1.63215
PPFIBP1	-1.62954
CYTL1	-1.62472
ACO1	-1.62364
MTHFD1L	-1.6221
TEAD2	-1.62125
RBFOX2	-1.62059
CLEC4D	-1.61896
PRXL2A	-1.61502
METTL1	-1.61208
TMEM88	-1.61131
RAPGEF3	-1.61014
FCAR	-1.60965
BCL2A1	-1.60077
LPAR4	-1.59792
VLDLR	-1.59583
TNIP1	-1.59196
PTPRF	-1.59186
FADS3	-1.59035
AQP1	-1.58559
SERPINI1	-1.58299
IL17C	-1.57976
GLIS3	-1.57884
TSC22D1	-1.57848
CA2	-1.57788
YPEL4	-1.57691
MYOF	-1.5695
TJP1	-1.56812
ATP13A3	-1.56757
GPX8	-1.56734
TIMP4	-1.5643
COL9A2	-1.55565
TMEM119	-1.55559
TRPV1	-1.55557
PLEKHN1	-1.55291
PLVAP	-1.5504
MT1X	-1.54473
SERPINA1	-1.54462
C1S	-1.5415
GSN	-1.53623
TPST1	-1.53421
TNNT1	-1.5298
KLF9	-1.52827
PLS3	-1.52749
FAM167A	-1.5239
TAPT1	-1.52231
ARHGAP20	-1.52135
SLC22A4	-1.52072
SLC35F2	-1.51527
ALOX15B	-1.51341
CD44	-1.50811
EPB41L1	-1.50473
PFKP	-1.50267
PTPRE	-1.5007
LILRA1	-1.50019
RAC2	-1.49906
GJD3	-1.49872
SLC1A4	-1.4976
MKRN2OS	-1.49684
MT-ND3	-1.49676
SOD2	-1.49624
CCND2	-1.49404
SPRY2	-1.49275
SLC11A1	-1.49074
PPARD	-1.49073
SYNPO	-1.48819
CDKN2B	-1.48676
KIAA0408	-1.47859
CDC42EP2	-1.47793
CX3CL1	-1.47623
SLC39A13	-1.47522
ARHGEF17	-1.47516
BCL6	-1.47471
SLC7A1	-1.47362
FZD7	-1.4712
FAM83G	-1.46975
COLQ	-1.46814
IRAK2	-1.46287
AQP6	-1.45764
MARCHF3	-1.45565
TRAF3IP2	-1.45455
SPINT1	-1.4523
PDE6A	-1.45157
SYP	-1.4508
HK2	-1.44939
MICALL1	-1.44906
RFX2	-1.44787
KCNJ15	-1.4468
CERCAM	-1.44535
TRAF1	-1.44423
FTH1	-1.44387
EPS8L2	-1.44071
GRIN1	-1.4407
TMCC2	-1.43795
GSTT2B	-1.43692
FGFR1	-1.4342
PDPN	-1.43103
STX1A	-1.42712
SHOX2	-1.4268
CLDN12	-1.4266
PPARGC1B	-1.42354
SGMS2	-1.42249
SLC44A2	-1.42117
DHRS11	-1.42012
COL6A3	-1.41976
NOS1AP	-1.41687
DOT1L	-1.41617
MARCKSL1	-1.41455
FABP5	-1.4095
CD83	-1.40882
RUNDC3B	-1.40785
TMEM52B	-1.40284
N4BP3	-1.40271
MID2	-1.39631
WFS1	-1.39528
HGD	-1.39525
PIGR	-1.3925
CBARP	-1.39111
ATP1A1	-1.38785
MLLT11	-1.38782
SYNPO2	-1.38459
ITGAX	-1.38402
ZC3H12A	-1.38128
IFNG	-1.37957
RGS1	-1.37723
CARMIL1	-1.37577
ISYNA1	-1.37001
WHRN	-1.36769
CHST2	-1.36762
CAV1	-1.36442
CD226	-1.36412
NELL2	-1.3616
AC010323.1	-1.35871
NTSR1	-1.35719
PAPLN	-1.35443
S100A13	-1.35309
KANK3	-1.3525
LHFPL6	-1.34965
MMP19	-1.34801
GPX3	-1.34451
ANKS6	-1.34212
CCDC57	-1.34157
AR	-1.34122
PDP2	-1.33983
TTC39B	-1.33703
ABCA9	-1.33581
SLCO4C1	-1.33555
RAC3	-1.33551
DACT3	-1.3326
LCN12	-1.33193
ABCC6	-1.32862
ST20-MTHFS	-1.32171
CASS4	-1.32052
DUSP6	-1.31332
MYO7B	-1.31313
ITPRIP	-1.31244
GRHL1	-1.31114
SPTAN1	-1.31024
GPAT3	-1.31018
JAKMIP2	-1.30905
OTUD7B	-1.30742
ALAS1	-1.30655
SLC7A5	-1.30037
KCNH4	-1.2995
TOMM40	-1.29632
PPP1R13B	-1.29515
AHNAK2	-1.29417
MYO1D	-1.29382
BIRC3	-1.28862
DUSP14	-1.28565
TNF	-1.2837
SH3BP5	-1.28338
ZNF366	-1.28314
ITGA5	-1.28191
MAMDC4	-1.28188
PPP2R3A	-1.28106
LIMK1	-1.27921
IKBKE	-1.27882
APOO	-1.27783
BCAR1	-1.27677
GPR68	-1.27557
RAB36	-1.27554
RGS13	-1.27472
STRIP2	-1.27329
FCRLB	-1.2721
S100A1	-1.27071
FSD1	-1.27046
LRRC61	-1.26845
SLC38A2	-1.26642
SH3PXD2B	-1.26628
ZDHHC9	-1.25993
IQGAP3	-1.25959
BCAT1	-1.2534
IL2RG	-1.25263
HMGA1	-1.25142
GFOD1	-1.25135
KDM6B	-1.25121
OR7C1	-1.25101
SLC39A8	-1.24982
ARL10	-1.24665
MAP1A	-1.24388
PNPLA1	-1.24085
C1orf122	-1.24021
CCRL2	-1.23917
LILRA2	-1.23627
PMEPA1	-1.23488
DUSP5	-1.2322
MAP6D1	-1.23156
ST18	-1.22089
UCK2	-1.22014
MTUS1	-1.21945
TIMP1	-1.21931
TPRG1	-1.21835
MAP3K7CL	-1.21775
DNHD1	-1.2164
SPR	-1.21639
MACC1	-1.21639
LONRF1	-1.21513
AC011511.1	-1.21464
LDHA	-1.2146
IL27RA	-1.21231
APBB2	-1.21214
IL12RB2	-1.21025
TRABD2A	-1.20909
FANCA	-1.20648
UPP1	-1.20631
PLK3	-1.20522
SARDH	-1.20409
SLC39A14	-1.20314
HECW2	-1.20221
HIVEP3	-1.20208
PITPNM3	-1.19946
MICAL2	-1.19783
NANOS1	-1.19623
SNX10	-1.19528
MYBPC3	-1.19457
GUCY1B1	-1.19404
ZFP69B	-1.19135
SSC4D	-1.19054
ANO7	-1.1884
HS3ST3B1	-1.18774
LRP12	-1.18649
SOX4	-1.18461
ABCA10	-1.18092
SLC17A9	-1.18075
NFKBIA	-1.1805
PPARG	-1.17999
ENAH	-1.17742
HIVEP1	-1.17667
BTBD19	-1.17339
LRRC8A	-1.17176
MTF1	-1.16971
WNT10A	-1.16495
GK	-1.16339
CELSR1	-1.16206
TFRC	-1.15873
HMG20B	-1.15857
SLC1A3	-1.1582
LRRC32	-1.1581
LONRF3	-1.15806
PPM1E	-1.1574
CRMP1	-1.15676
NAV1	-1.15671
FILIP1L	-1.15416
ANXA1	-1.1535
CSRNP1	-1.1532
AHI1	-1.15286
THRB	-1.15249
FSCN1	-1.1524
HMSD	-1.15228
TNFSF4	-1.15177
PDE3B	-1.15018
KCTD4	-1.14836
BEAN1	-1.14348
VIM	-1.13805
ARHGAP23	-1.13762
TAGLN2	-1.1373
TNS1	-1.13705
SLC25A29	-1.13529
SEPTIN11	-1.13362
LANCL3	-1.13164
RTN1	-1.13106
SRXN1	-1.13073
BICD1	-1.12762
C3orf33	-1.12728
LRP8	-1.12702
UNC5A	-1.125
MFSD2A	-1.1246
RHBDL3	-1.12287
NCAM1	-1.1221
B4GALT2	-1.12156
EEF1AKMT3	-1.11997
PDGFRB	-1.11902
FLNB	-1.11875
NFAT5	-1.11689
RNF43	-1.11554
PLS1	-1.11415
FAM20C	-1.11411
USP12	-1.1128
SLC25A23	-1.11208
ABHD2	-1.11205
PALM2AKAP2	-1.10781
ST6GALNAC6	-1.10612
NIBAN2	-1.10453
RGPD6	-1.1017
CXCL16	-1.10049
SOCS3	-1.09984
RHBDD2	-1.09908
MYADM	-1.09518
VDR	-1.09518
LAYN	-1.09378
CA11	-1.09364
SPRED2	-1.09297
SLC41A2	-1.09092
DENND1B	-1.09077
IFNLR1	-1.09072
NEDD9	-1.09071
SORT1	-1.08608
EFCAB8	-1.08442
CHRNA5	-1.08282
SYNJ2	-1.08128
ECT2L	-1.07794
FHL1	-1.07772
CUBN	-1.0768
NIPAL1	-1.07604
CXXC5	-1.07591
MRTO4	-1.07353
SCIMP	-1.07293
NFE2L3	-1.07285
PTPN12	-1.07211
VASH1	-1.07177
NFKBIZ	-1.07112
KCTD15	-1.07058
TCAF2	-1.06923
SEC14L2	-1.06904
ELOVL7	-1.06904
NFKB2	-1.06774
DUSP2	-1.06668
CKB	-1.06634
MFSD6	-1.06613
ZBTB8A	-1.06364
TP53I11	-1.06359
ANKRD28	-1.06163
RAB11FIP4	-1.0608
PAICS	-1.05952
TMEM43	-1.05949
CCR8	-1.05799
STARD4	-1.05795
CHRNE	-1.05688
DEPP1	-1.05653
PCNX2	-1.05585
NR4A2	-1.05168
E2F1	-1.04613
DGKH	-1.04336
KIAA1522	-1.04316
DYRK3	-1.04292
SPRED3	-1.04207
CHST15	-1.04083
TBC1D30	-1.04076
TMEM38B	-1.04074
POLD1	-1.04038
MYC	-1.03989
NCAPH	-1.03918
ARMH1	-1.03583
SPN	-1.03505
TSPOAP1	-1.03411
CCL20	-1.03347
RASGEF1B	-1.03295
ACTR3C	-1.02991
DAGLA	-1.02975
MITF	-1.0267
ATP8B1	-1.02636
BATF3	-1.0256
SAMD10	-1.0247
SIGLEC10	-1.02297
CC2D2B	-1.02229
RHOC	-1.02153
CNTNAP1	-1.01735
ANPEP	-1.0169
HK3	-1.01581
CSGALNACT1	-1.01568
NCF1	-1.01568
NUMB	-1.01562
SYT11	-1.01219
TWNK	-1.00947
CD300LB	-1.0068
SFMBT2	-1.00662
TSPAN2	-1.00533
CLIP3	-1.00531
ZC3HAV1L	-1.00498
NDC1	-1.0046
CKLF	-1.002
DUSP4	-1.00015
RBM38	-0.998251
GPSM1	-0.997268
LAMA5	-0.996892
CEP295NL	-0.996736
ADAM19	-0.994801
ACVR2A	-0.993298
RAB9B	-0.992762
CLN8	-0.990298
ACTN1	-0.990104
CMAS	-0.989392
AKR1C3	-0.98854
TNFRSF10A	-0.988061
ITGA6	-0.987554
FKBP5	-0.986994
SLC12A6	-0.986531
H6PD	-0.986219
RAPGEFL1	-0.984741
AMPD2	-0.984572
FAIM	-0.983939
KLF8	-0.981307
APOBR	-0.975852
TMEM44	-0.97553
ATP2B4	-0.975501
LDHAL6B	-0.974773
IARS1	-0.974052
SIGLEC15	-0.97255
FMNL3	-0.971881
KLHL3	-0.970369
ABCG1	-0.969105
NFKBIE	-0.966862
CD276	-0.966327
DUSP7	-0.965927
CLU	-0.964773
KCNK5	-0.964136
CCDC102B	-0.962881
SH3BGRL3	-0.961018
MISP3	-0.960013
ITGB1BP1	-0.959372
TDRD9	-0.956417
RTKN	-0.955544
NEK6	-0.954014
CKLF-CMTM1	-0.953537
BTG3	-0.950997
ASAP1	-0.948533
NOP16	-0.942896
SERTAD2	-0.93998
BNIP3	-0.939461
ATL1	-0.938354
MTFP1	-0.938072
GYS1	-0.937968
POP1	-0.935889
PIK3CB	-0.933823
STEAP3	-0.933415
LONP1	-0.930826
ACKR3	-0.930299
LPCAT2	-0.92983
SRD5A1	-0.929254
MYL5	-0.928468
MRAS	-0.928449
MANEAL	-0.926585
G6PD	-0.925841
PPME1	-0.925689
HELLS	-0.925251
UBD	-0.924106
DNAH3	-0.923299
ANKRD36B	-0.922048
PRAM1	-0.920955
FHL3	-0.920651
TAS2R14	-0.91753
FRMD6	-0.917382
DDX21	-0.917082
PALLD	-0.913588
NAA25	-0.911423
LRRK2	-0.91093
RHBDF2	-0.910367
LRRC8B	-0.909143
TVP23A	-0.908735
GLIPR2	-0.90763
PTGS2	-0.906418
ZNF316	-0.905827
PLXNA1	-0.905221
RPH3AL	-0.903524
ZFHX2	-0.899538
CD58	-0.899209
SLC25A25	-0.898428
GCSH	-0.897986
TBC1D8	-0.89733
SPAG1	-0.89729
ZFYVE9	-0.895921
PPP1R16A	-0.895267
ANGPT2	-0.895242
ARNTL2	-0.895063
MPZL3	-0.893882
BTG2	-0.893695
MAN1A1	-0.893026
PRELID2	-0.892219
PTPN7	-0.890202
AHCYL1	-0.888266
ZMYND15	-0.887509
OTUD4	-0.887318
ST3GAL2	-0.885469
USP13	-0.883633
PRPF40B	-0.881778
MBD2	-0.881519
LY75	-0.878976
SLC16A3	-0.878479
CDC6	-0.878322
RPS6KA1	-0.878237
ADTRP	-0.877963
DCLK2	-0.876439
SUSD6	-0.875273
ABCC3	-0.874994
TRIM46	-0.87443
KCND1	-0.873728
FNBP1L	-0.873395
TMEM91	-0.873298
SYT17	-0.87321
ANKRD33B	-0.873084
VEGFA	-0.87245
HROB	-0.870658
ITGA10	-0.870551
GNA12	-0.869757
WDR4	-0.869495
PUS7	-0.867086
PMAIP1	-0.866974
MCU	-0.864876
CYB5R2	-0.862241
MAP4K3	-0.860417
EVL	-0.859959
AL031708.1	-0.859613
NUP188	-0.857462
PRKCA	-0.856971
UGGT2	-0.855813
SGK1	-0.85107
SREBF2	-0.850715
BEND3	-0.849736
CCR7	-0.849579
TIAM2	-0.849147
DNAJC18	-0.845468
RASGRF1	-0.844822
ISOC1	-0.844485
JUN	-0.844274
UHRF1	-0.844201
FDX1	-0.843044
GPATCH4	-0.842969
NIBAN1	-0.842185
LYST	-0.84187
TMPO	-0.841835
PCDHGC4	-0.840051
SLC4A7	-0.839765
TMEM102	-0.838561
AL035078.4	-0.837869
DENND5B	-0.837393
CCDC88A	-0.836132
CD52	-0.83561
IGSF3	-0.834151
GDF11	-0.831029
ACACA	-0.830178
SLAMF1	-0.829957
MTRR	-0.829901
AC092718.7	-0.829452
CEBPB	-0.828057
TMCC3	-0.826604
SLC35E4	-0.826103
UBTD1	-0.826023
POU2F2	-0.825216
GPRIN3	-0.822625
RECQL4	-0.821946
PIWIL4	-0.82012
EHD1	-0.818823
RNF19A	-0.818698
ZFYVE16	-0.818471
NETO2	-0.817363
NMD3	-0.81597
AC001226.2	-0.814557
GTF2I	-0.813755
SHPK	-0.813515
PKM	-0.813418
ATIC	-0.813142
RAB13	-0.812284
CEP112	-0.812018
AP002990.1	-0.810592
MCM10	-0.810313
FXYD7	-0.809803
CKS1B	-0.809694
NCKAP1	-0.809655
DOK6	-0.808399
PDE4D	-0.808023
AVIL	-0.807497
DDX11	-0.806599
AP1S3	-0.806352
RHOF	-0.805606
SDC4	-0.803635
RELB	-0.803429
ARHGAP31	-0.803123
VKORC1L1	-0.799649
AC013394.1	-0.798952
STX1B	-0.798729
TBC1D9	-0.797591
GNRH1	-0.797141
BMP1	-0.79621
LRRC37A3	-0.795297
PPP1R14B	-0.794636
ATP9B	-0.79085
GOT2	-0.790683
PDE4A	-0.790112
CHPF	-0.789908
CTPS1	-0.785835
CHD9	-0.785756
PNP	-0.783346
ZBED6CL	-0.78015
GEMIN4	-0.779107
RADX	-0.778302
SRC	-0.776284
SLC9A1	-0.776089
VPS9D1	-0.77556
CUL7	-0.775149
NR4A3	-0.774833
TSEN2	-0.774062
MAP2K3	-0.773259
PYCR1	-0.772217
HYAL3	-0.771766
NR2F6	-0.771167
PER1	-0.771092
ORC1	-0.77065
DENND5A	-0.769925
LINC00672	-0.768244
SLC5A6	-0.767556
CDC25A	-0.767324
TRAF2	-0.767086
NUMBL	-0.766942
VANGL2	-0.766461
BPNT2	-0.765469
SLC49A3	-0.764975
CDK6	-0.764551
H4C15	-0.764161
GAPDH	-0.763861
GLS	-0.763275
NOL4L	-0.763198
SLC9A5	-0.762585
TXNRD3	-0.761541
GCNA	-0.76103
MARS2	-0.760593
RASGEF1A	-0.760431
BRCA2	-0.760403
ECE1	-0.759964
FUT7	-0.758118
HIC2	-0.757039
SRM	-0.756541
LMOD3	-0.756243
BOLA3	-0.755036
PC	-0.754845
CDC42EP3	-0.754485
CYTIP	-0.754291
EMP1	-0.754192
DOCK5	-0.7534
ZCCHC2	-0.753025
KIF1B	-0.751878
PKD2	-0.750437
USP53	-0.750329
NT5M	-0.747516
LPCAT4	-0.746778
RAD54L	-0.746684
PPAN	-0.746063
CAMSAP2	-0.744247
NAP1L5	-0.74403
AGRN	-0.743789
ZNF318	-0.742383
PARD6B	-0.741922
NDRG1	-0.741878
NOMO3	-0.741439
IGSF8	-0.739305
TUBB6	-0.738708
NOP2	-0.73856
PLEKHH1	-0.738488
LTV1	-0.73698
TAF4B	-0.736425
KLHL26	-0.735308
WDHD1	-0.734954
GINS4	-0.734744
RAB3IP	-0.733481
KCTD9	-0.732995
ACVR1B	-0.73294
ADAM8	-0.732825
NUS1	-0.732418
PEX19	-0.732346
ACOX1	-0.732161
NPIPA7	-0.73166
FCHO1	-0.730136
LBHD1	-0.730017
NIPSNAP3B	-0.727803
TTLL12	-0.72698
FLNA	-0.726651
TAX1BP3	-0.725654
L3MBTL4	-0.725457
CALHM2	-0.725057
YRDC	-0.724363
CHCHD4	-0.722965
HIPK2	-0.722684
NCDN	-0.72242
YWHAQ	-0.721435
SPIN4	-0.71962
CENPH	-0.719367
MCM2	-0.716115
SACS	-0.715017
SOCS7	-0.714112
NDUFAF4	-0.713468
PVR	-0.712997
PAM16	-0.712632
DZIP1L	-0.712461
PDK1	-0.711742
CDKN1A	-0.710316
TPI1	-0.709068
STBD1	-0.708048
DGAT2	-0.707713
CELF1	-0.707443
LIPT2	-0.707227
XPC	-0.707185
URB1	-0.707088
SLC36A4	-0.707041
CHAF1B	-0.706577
CBWD1	-0.706516
JUND	-0.706101
SNAI3	-0.705914
TMEM241	-0.705737
CLCN2	-0.705607
UAP1	-0.705114
KLHL5	-0.70217
PIEZO1	-0.702105
CHST11	-0.701828
RASGRP3	-0.700529
ITGA2	-0.700389
IPO4	-0.699248
KIAA1614	-0.697919
TICRR	-0.696889
NUP210	-0.695966
DESI1	-0.69589
EML4	-0.694952
ATAD3A	-0.694824
PODXL	-0.694772
DTL	-0.69267
ATN1	-0.69221
AP4E1	-0.691554
PM20D2	-0.690979
FHOD1	-0.68965
JAG1	-0.68954
ZNF692	-0.688766
PAPSS1	-0.688558
TSR1	-0.688429
POLQ	-0.688088
OTUB2	-0.687651
C11orf45	-0.685739
TOMM34	-0.68526
ALDH18A1	-0.684436
ALKBH2	-0.684262
MAP4K2	-0.68407
EVC	-0.683125
ZBTB43	-0.682275
AC093512.2	-0.681287
AHDC1	-0.681162
TCIRG1	-0.680168
TRAP1	-0.679078
CLSPN	-0.678568
LILRB1	-0.676958
TSPAN17	-0.675235
PCNX1	-0.675194
ABHD17C	-0.673573
POGLUT3	-0.672987
CCDC71L	-0.672319
MMP14	-0.671942
FSTL1	-0.6712
NAA50	-0.670457
ADGRE5	-0.670024
SLC25A40	-0.669419
AUNIP	-0.669271
GALNT6	-0.668888
BMS1	-0.668407
VPS37C	-0.668252
RPS6KA3	-0.668042
CHEK1	-0.667706
DLAT	-0.667508
AL365205.1	-0.666429
SH2B2	-0.665576
CYCS	-0.664805
SFXN1	-0.664222
ZBTB9	-0.662888
OPTN	-0.662494
ANAPC1	-0.662353
RRP1	-0.662113
SCARF1	-0.660048
SLC29A3	-0.659673
UBE2Z	-0.658976
RSC1A1	-0.658529
ZDHHC21	-0.658256
MTG1	-0.657232
FEN1	-0.653624
TGIF2	-0.653022
FAR2	-0.650999
IDH3A	-0.650001
ZMYND19	-0.649864
LRCH1	-0.64886
DIAPH1	-0.648833
COX10	-0.648744
PDE4DIP	-0.648306
PUM3	-0.647033
DPF3	-0.646833
GPI	-0.645719
HLX	-0.645308
PTPMT1	-0.645067
SAV1	-0.645004
GCLC	-0.644816
TSFM	-0.644436
CLUH	-0.644155
MADD	-0.644091
E2F7	-0.644019
NFKBID	-0.643951
BID	-0.64391
BHLHE40	-0.643785
NFIL3	-0.643252
HDGF	-0.642291
ADSS2	-0.642127
CEP170	-0.641897
GSE1	-0.641773
TEDC2	-0.641259
LDLRAP1	-0.641003
SPATS2	-0.640595
MINK1	-0.640113
STX11	-0.639933
KNTC1	-0.639921
STAG3	-0.639389
TNFRSF10B	-0.638797
SLC1A5	-0.637605
WDR62	-0.636706
AL590560.2	-0.63623
PAG1	-0.635477
WDR90	-0.634552
AKAP1	-0.634424
NDFIP2	-0.634314
NCF2	-0.633496
WDR74	-0.633426
ZNF281	-0.632391
CD40	-0.631945
NFKB1	-0.631845
TRIM24	-0.630703
SELENOI	-0.629716
EME1	-0.628783
B4GALT6	-0.628538
NCLN	-0.628419
HDAC7	-0.625883
GALNT7	-0.625867
MYO19	-0.62581
RAPGEF1	-0.625483
MTCL1	-0.624664
FAM120C	-0.624553
RNF149	-0.623973
SLC25A22	-0.623769
UBE2J1	-0.623118
RALA	-0.622609
IL17RA	-0.622291
THEM6	-0.62199
RBFA	-0.621685
NOLC1	-0.621266
EYA3	-0.620645
DHX34	-0.620064
ABCE1	-0.618355
SLC25A32	-0.617337
NOM1	-0.615973
CENPN	-0.615008
TSPAN3	-0.614852
CRTAM	-0.614624
MTHFD2	-0.614278
HIP1	-0.613213
GINS2	-0.612657
MFSD10	-0.612599
DDX10	-0.612315
DLGAP4	-0.611563
PSMC3IP	-0.611563
ANKLE2	-0.61115
RGS3	-0.611037
NAF1	-0.610739
NDST1	-0.609706
SYNGAP1	-0.607873
SLC16A10	-0.607607
NAB2	-0.606108
KATNAL1	-0.605867
UNG	-0.605562
ABCA2	-0.604513
FURIN	-0.604385
PLP2	-0.604215
KDM5B	-0.603845
ATAD2	-0.60341
ATP2C1	-0.603248
ZMIZ2	-0.603109
IPP	-0.602754
SLC25A35	-0.602573
ENO3	-0.601923
BCR	-0.601688
GTF3A	-0.601065
MAML2	-0.599263
PIGX	-0.59868
MCM8	-0.598551
RAD18	-0.597984
ABI2	-0.5976
CYP2R1	-0.596947
POC1B	-0.596813
BOP1	-0.596798
EEF1E1	-0.596413
GPR153	-0.596263
PTGIR	-0.595762
ACAD8	-0.595256
GPD2	-0.595114
MEI1	-0.594514
SSBP3	-0.593431
QSOX2	-0.592362
HMCES	-0.591966
AARS2	-0.591581
BRCA1	-0.590562
ZNF808	-0.590518
CNIH4	-0.589391
MYBBP1A	-0.588907
PPIF	-0.587919
STRN3	-0.587676
STRBP	-0.587621
SLC30A1	-0.586672
XRCC2	-0.585771
TNFAIP8L1	-0.585761
RASSF5	-0.585675
PHLPP2	-0.585532
VARS1	-0.583831
SMIM13	-0.583591
RBM19	-0.583305
BDH1	-0.583273
UBTD2	-0.582258
GALNS	-0.582235
RIPK2	-0.581236
GTF2H2	-0.579388
UGDH	-0.578262
WDFY4	-0.578178
EXOSC5	-0.577294
SLC30A5	-0.576928
SPDYE1	-0.5767
PACSIN2	-0.576633
RPGRIP1L	-0.576442
FARSB	-0.576101
TMEM63B	-0.576071
TOB1	-0.575543
ICOSLG	-0.575536
XPR1	-0.575216
ERMP1	-0.575174
RRS1	-0.575124
INPP5F	-0.574897
SLC6A6	-0.574735
EIF5B	-0.572824
MCL1	-0.571931
ZBTB10	-0.571658
LILRB4	-0.571286
EAF1	-0.571057
LCP1	-0.570349
PRR3	-0.56881
IRGQ	-0.56843
ABL2	-0.567129
PHF13	-0.566794
CEP97	-0.566292
POLR3B	-0.566022
CDYL2	-0.565988
TRMT6	-0.565895
FAM162A	-0.565118
RANBP1	-0.564973
TRAF3	-0.564081
MCM7	-0.563877
TMEM63A	-0.563872
BEST1	-0.563457
IKZF4	-0.562566
SLC66A1	-0.561347
AP5B1	-0.560993
TMED8	-0.559933
MPND	-0.559158
PLAGL2	-0.556297
ADARB1	-0.556274
RYBP	-0.555776
AGO1	-0.554835
ATR	-0.554359
SEH1L	-0.55413
SMYD5	-0.553553
FBXO31	-0.553109
CCDC86	-0.552863
NDE1	-0.551935
WEE1	-0.55122
EARS2	-0.550669
INO80C	-0.549263
ACTR1B	-0.549141
CHD1L	-0.548664
ACOX3	-0.547998
VDAC1	-0.547382
ZBTB46	-0.547296
ATP6V0A2	-0.546104
XPO5	-0.545585
SUV39H2	-0.545019
RHOQ	-0.544738
TUBA4A	-0.544259
CHML	-0.543463
PJA1	-0.543446
NOMO1	-0.543319
CAMSAP1	-0.543158
MRPL37	-0.543095
HSPA9	-0.542344
IQSEC1	-0.54228
PFAS	-0.541771
ZBTB21	-0.541726
RILPL2	-0.541331
FAM107B	-0.540584
NKRF	-0.540471
FAM83H	-0.540249
PURB	-0.539978
UTP25	-0.539905
ZNF292	-0.539782
MAP3K2	-0.538989
DNAAF5	-0.53697
POGLUT1	-0.535652
RUFY3	-0.535463
RABGGTB	-0.535292
IFRD2	-0.535006
UBA5	-0.5348
GRWD1	-0.534293
NUP88	-0.534155
UBQLN4	-0.533663
GK5	-0.533442
CEP170B	-0.53324
MAP4K5	-0.531805
SNX25	-0.531349
TTC3	-0.531089
MEF2A	-0.529733
PRMT5	-0.529689
TMX2	-0.529639
ATP6V1A	-0.52922
SERBP1	-0.52763
CDYL	-0.527587
TAF1D	-0.527259
BORCS5	-0.52714
VOPP1	-0.526851
ARAP2	-0.526584
GPR137	-0.526409
SLC3A2	-0.525138
LASP1	-0.525039
MAK16	-0.524466
TUBGCP4	-0.524149
SLC35E3	-0.523847
TMEM201	-0.523221
HSPD1	-0.523007
IFT122	-0.522877
ANGEL1	-0.522535
PIGU	-0.522337
DNAJB2	-0.522076
ZBTB17	-0.522064
MINPP1	-0.522045
B4GALT5	-0.521917
PPAT	-0.521786
MYO1E	-0.520402
EIF3J	-0.520173
MTHFD2L	-0.520014
PRDX6	-0.519187
POMGNT1	-0.519121
CBWD6	-0.518603
DCUN1D5	-0.51838
MPV17L2	-0.51764
HNRNPLL	-0.517306
NIPA2	-0.517118
KPNB1	-0.516533
EPRS1	-0.514883
GNL3	-0.514779
GRIPAP1	-0.51467
UBA2	-0.514657
NECAB3	-0.514457
BTG1	-0.514327
PRMT1	-0.513401
AGFG2	-0.513021
MCM4	-0.51193
PTS	-0.511146
CHAF1A	-0.510685
SINHCAF	-0.510519
EZR	-0.508014
MCRIP2	-0.507768
ZMYM3	-0.507294
PARP3	-0.506798
SIGMAR1	-0.50638
POMK	-0.506182
TMEM243	-0.504792
SLC35E1	-0.504216
ZNF367	-0.504048
TRIM13	-0.503636
MCCC2	-0.50338
NAT10	-0.50327
CAD	-0.502953
RAB23	-0.502518
SQOR	-0.502512
POLR3D	-0.502132
ANKRD52	-0.501771
DVL1	-0.501756
KCNC3	-0.501701
PLEKHM3	-0.501051
SERF1B	-0.500844
TUBG1	-0.499416
DDI2	-0.498773
SETMAR	-0.498311
TMEM263	-0.498104
CSRNP2	-0.497465
PDCD11	-0.497038
EIF3B	-0.496981
NUP153	-0.496518
TP53BP2	-0.495578
HDGFL3	-0.495399
SLAIN2	-0.494949
CENPJ	-0.494775
CYB5D1	-0.49355
TCERG1	-0.493152
EIF4E	-0.492453
MFSD4B	-0.492154
MRTFB	-0.492037
TMEM39A	-0.491587
PRKAG2	-0.491525
MCM3	-0.49022
DNA2	-0.4902
SUN2	-0.489905
PELO	-0.488686
EIF3C	-0.48852
GATAD2B	-0.488352
STIM2	-0.4874
ABCA5	-0.486766
PTPN11	-0.486567
PRKD3	-0.486446
SETD1A	-0.485625
LETM1	-0.485557
ZFP1	-0.484223
TRMT11	-0.48421
LCOR	-0.48391
CEP290	-0.482474
TUT1	-0.48216
DPH2	-0.481546
TANK	-0.481294
FOCAD	-0.480742
ITGAL	-0.480725
PITPNB	-0.480698
INTS6	-0.480312
PER2	-0.480147
FAM131A	-0.479977
PRKDC	-0.479368
ATP11B	-0.478821
PARP6	-0.478793
FAM13B	-0.478691
NAA30	-0.478136
RAI1	-0.476464
MAGEF1	-0.476041
LRPPRC	-0.475978
EED	-0.474894
SLC51A	-0.472829
CASP2	-0.472512
RFTN1	-0.470756
CYP3A5	-0.470751
TARBP1	-0.470586
MPRIP	-0.470569
ZHX1-C8orf76	-0.470154
POLR1B	-0.470151
SLC35G1	-0.469834
MMS19	-0.468615
ROCK1	-0.468493
PSMA6	-0.468216
FH	-0.467499
TIMM17A	-0.465773
ASCC3	-0.465577
BOLA2	-0.464293
ZMIZ1	-0.463478
TRDMT1	-0.463018
CBX5	-0.462626
MAGED1	-0.462566
CEP83	-0.46225
ADAM15	-0.459422
LIMK2	-0.459078
PPRC1	-0.458769
HNRNPH1	-0.458607
GAN	-0.458074
GTPBP4	-0.456974
ADAM17	-0.456438
BRIX1	-0.456047
CAMKK1	-0.454402
DNAJC2	-0.453699
SLC12A2	-0.452112
TBL1XR1	-0.451343
C12orf66	-0.450478
SHMT2	-0.450469
GAS2L1	-0.449664
ANKRD26	-0.449499
FAM136A	-0.449417
GMCL1	-0.449245
PLXNB2	-0.449067
MFN2	-0.448455
POLA2	-0.448381
MRPL19	-0.447853
LPP	-0.447848
PNN	-0.447496
PHF10	-0.447149
RABGEF1	-0.446921
AGFG1	-0.446689
UCHL5	-0.446243
LARP1B	-0.44586
TRIM39	-0.445508
TEX261	-0.445351
NCL	-0.445248
TBRG4	-0.444911
PDXP	-0.443702
NCKIPSD	-0.443072
CAPN15	-0.442143
NUP155	-0.442035
ALPK1	-0.441926
PTPN1	-0.441549
GNL1	-0.441066
MTAP	-0.440221
CNTROB	-0.439899
IMPDH2	-0.439385
UXS1	-0.438901
SBNO2	-0.438286
TMEM185B	-0.438037
ERGIC1	-0.437813
KDM2A	-0.437468
ELK1	-0.436972
AFTPH	-0.436629
EDEM1	-0.436622
FBXO41	-0.436222
KDM2B	-0.4361
CERS5	-0.435994
EIF5	-0.435974
MEGF8	-0.435844
MMS22L	-0.435704
PSTPIP1	-0.435086
POLRMT	-0.434625
ZMYND8	-0.434033
DEAF1	-0.433512
CYLD	-0.43328
CFLAR	-0.43299
CMSS1	-0.432895
EP400	-0.432335
FARSA	-0.43209
PDE8A	-0.431803
TNIK	-0.431625
RANBP2	-0.430479
CEP85	-0.430039
DNAJA3	-0.430003
MDM2	-0.429651
NR3C1	-0.429628
TASOR2	-0.429139
ZNF621	-0.428753
GUF1	-0.428215
MINDY2	-0.428183
NAP1L1	-0.427347
FIGNL1	-0.42721
PLEKHG2	-0.426717
HARS1	-0.426609
ZNF714	-0.42657
ZNF584	-0.424094
AHCTF1	-0.423656
DCUN1D2	-0.423276
RUSC2	-0.421796
UBL4A	-0.421244
DMTF1	-0.419528
TAOK3	-0.419044
CS	-0.419021
SIK3	-0.417408
PPTC7	-0.41658
TRIM35	-0.416299
PTCD2	-0.415906
MED14	-0.414864
DDX46	-0.414546
PFKM	-0.414525
PPP5C	-0.414408
RCC2	-0.413726
USO1	-0.413543
FOXK2	-0.413098
DNAJC11	-0.413089
XIAP	-0.413004
NFKBIB	-0.412718
FAM120A	-0.411615
MTA3	-0.411306
ISG20L2	-0.411073
TUBGCP5	-0.410983
THOP1	-0.410459
FAAP100	-0.410125
SLC39A7	-0.41012
NDUFAF6	-0.409991
TONSL	-0.409356
STX4	-0.408233
SEMA4D	-0.408061
SET	-0.40735
ZNF326	-0.407061
IGF2R	-0.406379
ERCC4	-0.404289
ABCC1	-0.402857
EMC1	-0.402151
OXSR1	-0.40164
SH3BP2	-0.40113
ATG4B	-0.401012
TXNRD1	-0.400456
STIP1	-0.398851
PLPP5	-0.398831
NAA16	-0.398812
AEBP2	-0.398042
TBC1D10B	-0.397847
SYNCRIP	-0.396839
SUPV3L1	-0.396257
FXN	-0.395406
KAT6B	-0.395234
GIT1	-0.395137
AGO2	-0.395068
CSGALNACT2	-0.394959
CMC2	-0.394927
SRPRA	-0.39479
FAM122B	-0.39366
FAM168B	-0.392538
ARHGEF2	-0.392119
MIEF1	-0.391513
SLC4A8	-0.390763
PPP1R15A	-0.390118
DHX30	-0.389837
AFG3L2	-0.389793
RIF1	-0.389232
PGBD4	-0.388262
GRAMD1A	-0.388143
REST	-0.388142
CDC37	-0.387612
SMARCC1	-0.386818
TTI1	-0.386494
MTX1	-0.385863
TTC39C	-0.383011
ROCK2	-0.382386
RAD54L2	-0.38207
SPAG9	-0.381389
SLTM	-0.381237
ZGRF1	-0.381096
ZSCAN22	-0.38085
DPM2	-0.380314
MMAA	-0.379477
IPPK	-0.379056
ELAVL1	-0.378791
SARS2	-0.378616
IDS	-0.37813
PPP1R15B	-0.377284
FBXW5	-0.376898
NXF1	-0.376485
FBXO48	-0.375563
POM121C	-0.375424
FBXL19	-0.374554
TMCO6	-0.373955
GOLGA2	-0.373638
SRSF1	-0.373416
POFUT1	-0.373298
TAPBP	-0.372638
GOLGA3	-0.372194
PBDC1	-0.371995
TERF2IP	-0.371993
SMURF1	-0.371449
ARFGEF1	-0.369638
NIT2	-0.36943
TRERF1	-0.367167
RPAP1	-0.366741
CHD4	-0.366412
TDP1	-0.366
GCN1	-0.365397
HNRNPA2B1	-0.364916
SPATA13	-0.363931
SH3BP1	-0.363069
SRPK1	-0.361939
HTT	-0.361637
SLC25A12	-0.361439
HMBS	-0.360267
COQ9	-0.360046
MAPKAPK5	-0.359544
NSUN2	-0.358665
MAT2A	-0.358611
SSRP1	-0.35858
ITPR1	-0.358383
SMPD4	-0.357989
MIB1	-0.357506
C19orf12	-0.356886
MCM5	-0.356541
SLC25A11	-0.356487
MLF2	-0.354762
DOCK8	-0.354292
MBOAT7	-0.353551
USP34	-0.353535
TARDBP	-0.353238
ZFR	-0.352814
HEATR1	-0.352471
MTBP	-0.352368
DHX9	-0.35175
CCDC18	-0.351707
SOGA1	-0.351333
PIP5K1A	-0.350783
MAPK8	-0.350307
PPM1G	-0.348943
HEATR5B	-0.348376
AHNAK	-0.347953
TTC13	-0.347571
TNS3	-0.347214
CPSF1	-0.343781
ILRUN	-0.343317
TRIM8	-0.34303
PPP1R10	-0.342173
SPICE1	-0.341689
KPNA1	-0.341354
MLH3	-0.341051
MRRF	-0.340877
POLR2H	-0.340773
NACC1	-0.340707
TP53	-0.340484
SAMD1	-0.340173
PHAX	-0.339687
FXR2	-0.338704
SETD5	-0.337057
CCNH	-0.337043
EIF4G1	-0.335743
NUP98	-0.334852
AMMECR1L	-0.334812
LRRFIP1	-0.332215
PRDM10	-0.331445
SREK1	-0.33096
ESYT2	-0.329733
RCC1L	-0.328265
HNRNPU	-0.326108
PITPNC1	-0.324302
DDX42	-0.323708
GRK6	-0.323389
NCBP2	-0.323091
NAA35	-0.322118
NPLOC4	-0.321469
GPAT4	-0.320344
RBM25	-0.319765
CRTC3	-0.319481
BRPF1	-0.31936
TRNT1	-0.318186
CSNK1G3	-0.315591
BAZ1B	-0.315432
EMSY	-0.315272
CLEC16A	-0.314468
KMT2E	-0.314105
SENP3	-0.313781
REPS1	-0.313492
MAP4	-0.312598
SRSF10	-0.312515
SMG5	-0.312485
ELMO2	-0.312413
ECPAS	-0.312229
POM121	-0.311677
LMBR1	-0.311334
WDR55	-0.311315
EIF2AK3	-0.31026
ZNF805	-0.310057
SNRPA1	-0.309427
CAMTA2	-0.308468
SUPT16H	-0.306745
SBNO1	-0.305822
MRPS30	-0.304164
LUC7L2	-0.303861
NDEL1	-0.303449
RMC1	-0.302613
TRAPPC10	-0.302434
CDK16	-0.301342
PGAP2	-0.301117
RALGAPA1	-0.300457
DAXX	-0.300282
TOP2B	-0.296027
UQCC1	-0.295719
MCM9	-0.294591
PPP6R1	-0.294558
PLCB2	-0.293359
TYK2	-0.29281
CIAO1	-0.292691
USP47	-0.289573
AREL1	-0.287273
RSRC2	-0.286517
AFF4	-0.286264
FBXO22	-0.284701
TBC1D25	-0.282765
TMEM161B	-0.282491
PPP4R3A	-0.279274
SRSF4	-0.278645
SART3	-0.278551
GTF3C4	-0.278499
EPM2AIP1	-0.275849
NEPRO	-0.275794
SKIV2L	-0.275661
STX16	-0.274491
ADNP	-0.272217
MYSM1	-0.269908
NF1	-0.269778
RCAN1	-0.269106
KATNB1	-0.267369
CPSF7	-0.267115
LARP4B	-0.267077
USP28	-0.264091
MAST2	-0.261804
LETMD1	-0.260904
INTS3	-0.259711
KIAA2026	-0.259201
ZNF800	-0.234526
