# Supplementary material for: Single-cell transcriptome of bronchoalveolar lavage fluid reveals sequential change of macrophages during SARS-CoV-2 infection in ferrets
Source: Nat Commun. 2021 Jul 27;12:4567. doi: 10.1038/s41467-021-24807-0 (PMC8316405; doi:10.1038/s41467-021-24807-0)
Supplement: Supplementary file 12 — Source Data [file 41467_2021_24807_MOESM12_ESM.xlsx]

## Sheet: Figure 1
Figure 1a
				Viral titer (log10TCID50/g)
		Group	Uninfected control	0.5
				0.5
				0.5
			2 dpi	2.5
				2.5
				2
			5 dpi	1.8
				1.8
				1.5
				1.7
Figure 1b
				Inflammation grade of ferret lungs
		Group	Uninfected control	0
				0
				0
			2 dpi	1
				1
				2
			5 dpi	2
				2
				3
				3
Figure 1e
			Proportion
			Dendritic cell	Macrophage	Granulocyte	Mast cell	γδ T cell	NK cell	CD8 T cell	CD4 T cell	B cell	Plasma cell	Proliferative T cells	Epithelial cell
	Group	Uninfected control	0.325184	60.7973	0.228833	1.40913	17.2829	0.638323	1.43322	9.46646	1.10803	1.22847	0.0843069	2.67373
			0.229329	75.1816	0.394955	2.29329	0.165626	0.445917	0.738948	13.2119	0.981017	3.6183	0.305771	0.687986
			0.593171	70.2112	0.462963	2.90799	0.318287	1.15741	1.76505	15.408	1.88079	1.34549	0.434028	0.651042
		2 dpi	2.08224	62.4671	1.08065	0.922509	2.63574	0.210859	2.89931	14.5756	3.69004	1.7923	1.21244	1.7923
			1.34054	64.2811	0.454054	1.03784	1.01622	0.281081	7.93514	11.9784	3.15676	0.908108	2.63784	1.34054
			1.41653	71.2211	0.376547	1.32688	0.860678	0.573785	3.0841	9.98745	1.47032	1.36274	0.878609	0.358616
		5 dpi	0.338983	76.2512	0.797607	1.71486	0.877368	0.299103	3.48953	9.29212	0.897308	2.61216	0.438684	0.578265
			0.881834	75.359	0.0755858	0.251953	0.680272	0.176367	3.40136	12.8748	2.06601	0.881834	0.831444	1.13379
			1.0772	79.4135	3.01217	2.19429	0.63834	0.159585	1.27668	7.5005	1.25673	1.95492	0.139637	0.398963
			1.43547	53.5577	0.519738	0.705358	0.692984	0.371241	8.39005	19.8985	5.58099	4.81376	1.67059	0.767232

## Sheet: Figure 2
Figure 2b
			NK-cluster
			0	1	2	3	4
	Group	Uninfected control	38.6905	11.3095	22.0238	22.619	5.35714
		2 dpi	31.7949	47.6923	9.74359	8.20513	2.5641
		5 dpi	36.478	27.044	20.1258	3.14465	13.2075

## Sheet: Figure 3
Figure 3c
			Proportion
			FABP4+DDX60- macrophage	APOE+ macrophage	FABP4+DDX60+ macrophage	SPP1hiCHIT1int M2	CSF3R+IL1B+ISG15- M1	CSF3R+IL1B+ISG15+ M1	DDX60+CHIT1hi macrophage	Proliferating macrophage	Engulfing macrophage
	Group	Uninfected control	61.351	11.5095	5.58637	9.40967	1.46593	0.594295	1.10935	7.58716	1.22821
			61.4472	5.86341	12.8114	10.2186	1.23708	0.27114	0.915099	3.99932	3.13506
			43.0661	13.3526	9.08716	18.504	2.71997	1.0715	2.4933	8.81929	0.700598
		2 dpi	2.27848	8.90295	7.42616	3.62869	19.4515	39.4093	11.5612	2.61603	4.09283
			4.84359	11.1335	30.407	2.79179	11.369	21.8298	5.54995	3.46451	8.17356
			6.87311	11.6314	47.709	4.58207	5.74018	7.47734	5.5136	6.64653	3.67573
		5 dpi	9.38808	11.6632	34.7542	19.0638	4.10565	2.66736	1.9613	7.50523	8.73431
			8.85991	12.2033	30.0568	9.62889	5.51655	1.90572	7.22166	5.81745	18.2213
			19.995	22.8083	11.7056	19.1409	5.1997	2.68777	7.08365	6.33007	4.77267
			14.4409	21.4187	18.3226	15.573	5.5915	2.26433	4.45933	7.25508	9.56562
Figure 3e
		FABP4+DDX60- macrophage	-log10(p-value)
		Myeloid cell apoptotic process	3.56
		Flavonoid metabolic process	2.53
		Ethanol catabolic process	2.41
		Primary alcohol catabolic process	2.41
		Regulation of metanephric glomerulus development	2.41
		APOE+ macrophage	-log10(p-value)
		Terpenoid metabolic process	5.94
		High density lipoprotein particle remodeling	5.7
		Isoprenoid metabolic process	5.53
		Protein containing complex remodeling	5.03
		Regulation of plasma lipoprotein particle levels	4.72
		SPP1hiCHIT1int M2	-log10(p-value)
		Regulation of tissue remodeling	3.83
		Biomineralization	3.13
		Tissue remodeling	3.12
		Osteoblast di erentiation	2.89
		Clustering of voltage gated sodium channels	2.85
		FABP4+DDX60+ macrophage	-log10(p-value)
		Regulation of response to biotic stimulus	4.31
		Pattern recognition receptor signaling pathway	4.03
		Response to biotic stimulus	3.9
		Regulation of defense response	3.69
		Regulation of multi organism process	3.64
		DDX60+CHIT1hi macrophage	-log10(p-value)
		Leukocyte migration	6.65
		Defense response	6
		Inflammatory response	5.59
		Cell activation	5.56
		Immune effector process	5.22

## Sheet: Figure 4
Figure 4c
				TRRUST (top 5)		GO BP (top 5)
				Transcription factor	Combined score	Pathway	Combined score
		M1 route	Cluster 1	PTTG1	40.1158	mitochondrial translational elongation (GO:0070125)	266.865
				PRDM1	31.9851	mitochondrial translation (GO:0032543)	225.864
				ZBTB7A	31.9851	translational elongation (GO:0006414)	211.301
				CREB5	28.3592	mitochondrial translational termination (GO:0070126)	205.83
				ING1	25.2023	translational termination (GO:0006415)	200.913
			Cluster 2	IRF8	223.445	lipoprotein localization	830.843
				HDGF	108.85	regulation of T-helper 2 cell differentiation	830.843
				NKX2-1	108.85	lipoprotein transport	830.843
				ZEB2	108.85	positive regulation of T-helper cell differentiation	549.24
				SREBF2	100.091	positive regulation of cellular response to TGF beta stimulus	509.074
			Cluster 3	MEF2D	183.474	protein targeting to ER (GO:0045047)	1663.15
				PAX3	183.474	cotranslational protein targeting to membrane (GO:0006613)	1612
				HDAC1	132.897	SRP-dependent cotranslational protein targeting to membrane (GO:0006614)	1561.06
				RBMX	124.248	viral gene expression (GO:0019080)	1262.29
				SMAD4	114.813	nuclear-transcribed mRNA catabolic process nonsense-mediated decay (GO:0000184)	1229.33
			Cluster 4	REL	753.582	regulation of viral genome replication (GO:0045069)	496.381
				STAT1	324.815	negative regulation of viral genome replication (GO:0045071)	428.798
				NFKBIA	252.644	negative regulation of viral life cycle (GO:1903901)	320.971
				JUNB	181.542	regulation of osteoclast development (GO:2001204)	251.522
				ING4	181.542	positive regulation of fever generation (GO:0031622)	251.522
Figure 4e
				TRRUST (top 5)		GO BP (top 5)
				Transcription factor	Combined score	Pathway	Combined score
		M2 route	Cluster 1	TP63	292.451	negative regulation of leukocyte mediated cytotoxicity (GO:0001911)	652.118
				PRDM1	210.389	positive regulation of myeloid leukocyte mediated immunity (GO:0002888)	562.075
				SPI1	205.698	negative regulation of B cell proliferation (GO:0030889)	491.828
				CREBBP	149.323	positive regulation of leukocyte degranulation (GO:0043302)	435.651
				KLF8	146.499	negative regulation of B cell activation (GO:0050869)	248.535
			Cluster 2	TFAP4	1134.72	positive regulation of cholesterol efflux (GO:0010875)	523.818
				KLF8	961.767	positive regulation of fibroblast proliferation (GO:0048146)	476.87
				HIPK2	830.764	positive regulation of response to biotic stimulus (GO:0002833)	372.429
				NPM1	646.445	positive regulation of cholesterol transport (GO:0032376)	372.429
				PARP1	552.297	regulation of cholesterol efflux (GO:0010874)	346.119
			Cluster 3	PPARD	754.728	regulation of cholesterol storage	595.998
				FOXD3	411.093	positive regulation of cholesterol storage	593.415
				PPARA	392.589	cellular response to low-density lipoprotein particle stimulus	537.013
				PPARG	288.06	cellular phosphate ion homeostasis	487.699
				ATF2	160.663	cellular trivalent inorganic anion homeostasis	487.699
			Cluster 4	ZBTB7A	310.777	positive regulation of myeloid cell apoptotic process	1134.72
				HEY1	256.875	regulation of granulocyte differentiation	728.411
				ELF1	187.76	replicative senescence	646.445
				SMARCA4	187.76	regulation of macrophage differentiation	523.818
				DNMT3A	187.76	endoderm formation	343.138

## Sheet: Figure 5
Figure 5a
			Patient's lung tissue (GSE147507)	Mouse lung tissue (GSE150847)
	Clusters of M1 route	1	0.12817	0.447756
		2	3.89782	6.78094
		3	352.237	1.30795
		4	345.205	67.475
Figure 5b
			Patient's lung tissue (GSE147507)	Mouse lung tissue (GSE150847)
	Clusters of M2 route	1	272.325	79.9552
		2	136.155	36.3073
		3	14.9368	2.8891
		4	12.4924	0

## Sheet: Suppl Figure 1
Supplementary Figure 1
	Group	Viral copy number (log10/mL) in BAL fluid from ferrets
	Uninfected control	0.3
		0.3
		0.3
	2 dpi	1.1
		1.6
		1.8
	5 dpi	0.4
		0.7
		0.8
		0.3

## Sheet: Suppl Figure 3
Supplementary Figure 3b
				Proportion
				Dendritic cell	Macrophage	Granulocyte	Mast cell	NK cell	Gamma delta T cell	CD8 T cell	CD4 T cell	B cell	Plasma cell	Proliferating T cell	Epithelial cell	RBC	Doublet
		Group	Uninfected control	0.372875	68.5137	0.355532	2.15921	0.728408	6.37357	1.29639	12.5217	1.29639	2.07683	0.264481	1.39178	0.294832	2.35432
			2 dpi	1.57188	66.5547	0.593027	1.12175	1.39326	0.37868	4.63704	11.8891	2.62932	1.32895	1.55044	1.07173	0.178622	5.10146
			5 dpi	1.00553	68.5026	1.06894	1.19123	0.720174	0.271764	4.76492	13.4115	2.90334	2.9577	0.892291	0.706586	0.0317058	1.5717

## Sheet: Suppl Figure 4
Supplementary Figure 4c
			CD8-cluster
			0	1	2	3
	Group	Uninfected control	13.7124	14.3813	52.5084	19.398
		2 dpi	36.98	28.3513	15.2542	19.4145
		5 dpi	33.8403	31.4639	23.0989	11.597

## Sheet: Suppl Figure 5
Supplementary Figure 5b
			Macrophage-cluster
			FABP4+DDX60- macrophage	APOE+ macrophage	FABP4+DDX60+ macrophage	SPP1hiCHIT1int M2	CSF3R+IL1B+ISG15- M1	CSF3R+IL1B+ISG15+ M1	DDX60+CHIT1hi macrophage	Proliferating macrophage	Engulfing macrophage
	Group	Uninfected control	55.7714	9.96709	9.35957	12.5047	1.7656	0.620175	1.46184	6.62574	1.77826
		2 dpi	5.05636	10.7783	31.9377	3.76812	11.0252	20.1825	7.06388	4.60548	5.21739
		5 dpi	13.5216	17.4954	23.0561	16.2193	5.09786	2.40677	5.0648	6.79053	9.80561
Supplementary Figure 5f
		CSF3R+IL1B+ISG15- M1	-log10(p-value)
		Cytokine production	6.63
		Inflammatory response	6.44
		Cell activation	5.56
		Regulation of response to external stimulus	5.13
		Leukocyte chemotaxis	5.12
		CSF3R+IL1B+ISG15+ M1	-log10(p-value)
		Defense response	8.3
		Regulation of cell death	7.4
		Response to biotic stimulus	7.38
		Response to cytokine	6.75
		Regulation of response to external stimulus	6.66
		Proliferating macrophage	-log10(p-value)
		Cell cycle	24.3
		Mitotic cell cycle	23.5
		Cell division	23.25
		Cell cycle process	22.16
		Organelle fission	17.9
		Engulfing macrophage	-log10(p-value)
		Retrograde axonal transport	3.41
		Anterograde axonal transport	2.57
		Nuclear export	2.45
		Cell migration involved in vasculogenesis	2.43
		Bone development	2.38
